# Supplementary material for: Self-Assembling Protein Surfaces for In Situ Capture of Cell-Free-Synthesized Proteins
Source: Front Bioeng Biotechnol. 2022 Jul 7;10:915035. doi: 10.3389/fbioe.2022.915035 (PMC9300835; doi:10.3389/fbioe.2022.915035)
Supplement: Supplementary file 2 [file DataSheet2.xlsx]

## Sheet: Figure 1
	Figure 1 A: GFP-SpC incubated with BslA-WT and BslA-SpT surfaces. Data is blank subtracted. Fluorescence measured with filter 485 for excitation and 520 for emission. Gain = 2000. Replicates for each condition listed horizontally.
	BslA-WT	15751.1	13808.1
	BslA-SpT	117220	81079.1
	Figure 1 B: mCherry-SnC incubated with BslA-WT and BslA-SnT surfaces. Data is blank subtracted. Fluorescence measured with filter 584 for excitation and 620-10 for emission. Gain = 2000. Replicates for each condition listed horizontally.
	BslA-WT	-13.75	-48.75	66.25
	BslA-SnT	1339.25	1188.25	1205.25
	Figure 1 C: Mixture of proteins incubated with BslA-SnT and BslA-SpT surfaces. Data is blank subtracted. Fluorescence measured with filter 485 for excitation and 520 for emission. Gain = 1500. Replicates for each condition listed horizontally.
	BslA-SpT	7322	7959	8578	9266
	BslA-SnT	1690	1826	1286	2233
	Figure 1 D: Mixture of proteins incubated with BslA-SnT and BslA-SpT surfaces. Data is blank subtracted. Fluorescence measured with filter 584 for excitation and 620-10 for emission. Gain = 2500. Replicates for each condition listed horizontally.
	BslA-SpT	689	855	726	897
	BslA-SnT	10992	11136	8436	8485

## Sheet: Figure 3
	Figure 3. BslA-SpT surface with GFP-SpC bound. Surface mean signal is recorded, then bleached with a second, high power laser, and fluorescence recorded post bleaching.
		Mean signal:
	Seconds	1	2	3	4
	0.05	22593.3	22831.5	22264.4	22499.2
	0.1	22546.8	22772.8	22223.5	22498
	0.15	22538.3	22765.9	22238.3	22424.4
	0.2	22487.3	22777.7	22225.5	22376.7
	0.25	22478.4	22786.5	22249.7	22360
	0.3	22490.7	22761.6	22310.2	22278.2
	0.35	22487.2	22743.4	22308.8	22191.3
	0.4	22407.7	22720	22373.5	22184.9
	0.45	22389	22657.1	22368.7	22232.5
	0.5	22426.4	22610.2	22395.9	22168.5
	0.55	22421.9	22615.9	22389.5	22146.3
	0.6	22454.5	22580	22347.9	22195.1
	0.65	22408.2	22568.4	22305.9	22113.6
	0.7	22386.8	22560.1	22326	22084.2
	0.75	22386.5	22540.2	22291.7	22136
	0.8	22425.5	22483.1	22304.1	22136.4
	0.85	22373.7	22539.7	22302.2	22065.5
	0.9	22398.9	22537.3	22240.5	22087.8
	0.95	22390	22504.7	22240	22137.6
	1	22449.1	22547.2	22249.4	22128.9
	1.05	22388.6	22496.6	22250.3	22107.8
	1.1	22397	22489.8	22233.3	22069.3
	1.15	22446.3	22461.7	22242.7	22110.5
	1.2	22391.1	22489.5	22202.3	22073.2
	1.25	22382.5	22474.2	22194.5	22045
	1.3	22379.5	22457.7	22191.6	22067
	1.35	22427	22445.9	22180.5	22047
	1.4	22370.4	22503	22173.9	22117
	1.45	22361.2	22467.8	22180	22021.2
	1.5	22413.6	22454.1	22159.7	22064.1
	1.55	22341.2	22461.6	22131.4	22024.2
	1.6	22318.9	22463.5	22151.2	22033.6
	1.65	22327.7	22437.9	22136.4	22019.2
	1.7	22338	22451.3	22186.1	22092.5
	1.75	22339.3	22429.4	22106.9	22060.5
	1.8	22345.8	22421.7	22154.3	22071.2
	1.85	22330.6	22427.6	22136.7	22061.6
	1.9	22364.2	22432.4	22157.7	22061.5
	1.95	22347.6	22459.4	22134.1	22030
	2	22325.7	22460.5	22162.2	22073.6
	2.05	22359.8	22460.5	22145.2	22097.5
	2.1	22371.4	22418.5	22139.9	22053.5
	2.15	22315.8	22441.4	22103.1	22042.8
	2.2	22329.5	22403.4	22086	22079.1
	2.25	22354.2	22414.9	22084.2	22062.3
	2.3	22321.1	22441.6	22107.4	22004
	2.35	22321.1	22386.2	22080	22008.3
	2.4	22334.7	22413.3	22078.5	22019.3
	2.45	22304.1	22396.2	22126.2	22075.7
	2.5	22266.1	22436.2	22094	21981.6
	2.55	65535	65535	65535	65535
	2.6	65535	65535	65535	65535
	2.65	65535	65535	65535	65535
	2.7	65535	65535	65535	65535
	2.75	65535	65535	65535	65535
	2.8	65535	65535	65535	65535
	2.85	65535	65535	65535	65535
	2.9	65535	65535	65535	65535
	2.95	65535	65535	65535	65535
	3	65535	65535	65535	65535
	3.05	65535	65535	65535	65535
	3.1	65535	65535	65535	65535
	3.15	65535	65535	65535	65535
	3.2	65535	65535	65534.7	65534.9
	3.25	65534.2	65534.8	65534	65534.1
	3.3	65533.8	65534.2	65533.8	65532.9
	3.35	65532.9	65532.7	65531.8	65531.7
	3.4	65530.5	65530.8	65529.8	65529.8
	3.45	65527.2	65526.1	65525.1	65528.1
	3.5	65524.3	65523.9	65519.1	65524.8
	3.55	65521.1	65519.2	65511.4	65521.3
	3.6	65511	65507.4	65496.3	65509.4
	3.65	65484.4	65478.1	65453.7	65464.1
	3.7	65372	65389.1	65294.2	65324.2
	3.75	65104.3	65125.2	64967.5	64998.1
	3.8	64581	64614.8	64356.1	64371.6
	3.85	63713.5	63938.7	63490.2	63545.2
	3.9	62638.6	62873.2	62372	62502.8
	3.95	61316.3	61620.9	61171.9	61121.8
	4	59899.2	60123.5	59728.3	59803.7
	4.05	58477.2	58786.8	58208.9	58256.9
	4.1	57004.2	57337.3	56780.8	56735.7
	4.15	55441.9	55848.2	55173.8	55282.7
	4.2	54122	54467.3	53900	53912.3
	4.25	52675.5	53103.7	52462.7	52519.5
	4.3	51343.8	51718.6	51221.5	51242.7
	4.35	50111.3	50379.3	49864.9	49991.5
	4.4	48879	49143.7	48685.8	48648
	4.45	47715.9	48021.8	47471	47524.6
	4.5	46571.2	46940.2	46363.1	46471.2
	4.55	45513.6	45851.6	45299.9	45431
	4.6	44440.1	44772.6	44360	44442
	4.65	43418.5	43832.8	43423.5	43501.9
	4.7	42545	42808.3	42428.5	42494.8
	4.75	41647.2	41861.6	41544.2	41597.7
	4.8	40840.4	41113.4	40754.9	40807.6
	4.85	40115.9	40308.3	39875.8	40023.4
	4.9	39300.6	39492.1	39075	39238.3
	4.95	38453.1	38761.9	38388.7	38412.1
	5	37736	38046.6	37625.2	37778.2
	5.05	37037.8	37303.4	36979.9	37118.3
	5.1	36340.9	36625.6	36396.8	36445.5
	5.15	35788	35988.5	35667.9	35798.4
	5.2	35160.5	35410.5	35041	35221.8
	5.25	34627.6	34831.5	34432.1	34582.7
	5.3	34037.3	34262.9	33905.8	34083.9
	5.35	33546.5	33732	33367.9	33546.9
	5.4	32932.2	33161.6	32814	33010.1
	5.45	32418.5	32672.9	32275.1	32500
	5.5	31960.2	32141.1	31806.9	32036.4
	5.55	31445.8	31705.9	31347.3	31558.4
	5.6	31060.8	31253.8	30865.3	31116.1
	5.65	30587.7	30766	30472.1	30684.1
	5.7	30257	30407.6	30090.9	30222.7
	5.75	29777.4	29932	29697.5	29818.9
	5.8	29391.9	29574.5	29317.3	29411.7
	5.85	29062.8	29163	28934.1	29070.9
	5.9	28758.6	28875.8	28628.3	28707.5
	5.95	28331.7	28475.2	28236.4	28345.3
	6	28016.6	28169.8	27879.9	28026.5
	6.05	27741	27836.5	27652.8	27713.9
	6.1	27375.2	27475.9	27349.5	27322.8
	6.15	26981.2	27178.1	27001.4	27063.5
	6.2	26758.4	26906.5	26704.2	26734.9
	6.25	26472.3	26635.7	26394.7	26465.9
	6.3	26193.1	26356.3	26068.7	26129.8
	6.35	25906.6	26031.8	25844.2	25901.2
	6.4	25671.9	25775.1	25541.8	25650.4
	6.45	25430.6	25494.9	25256.3	25460.5
	6.5	25124.2	25275.8	24969.6	25124.8
	6.55	24862.5	25047.9	24778	24897
	6.6	24686.2	24742.4	24487.5	24635.5
	6.65	24425.1	24567.6	24265.7	24410.2
	6.7	24234.3	24328.2	24115	24176.8
	6.75	23923.8	24133.6	23831.1	23936.3
	6.8	23798.8	23904	23646	23689.1
	6.85	23582.9	23634.2	23421.2	23553.7
	6.9	23329.1	23513.8	23214.9	23363.7
	6.95	23164.1	23258.7	23036.1	23160.1
	7	22967.2	23101.2	22867.7	22958.8
	7.05	22805.4	22850.2	22619.3	22732.1
	7.1	22615.6	22699.1	22440.4	22603.9
	7.15	22442.8	22490.6	22275.5	22410.2
	7.2	22235.3	22285.8	22098.9	22254
	7.25	22074.5	22208.2	21918.6	22080.6
	7.3	21904.2	21995	21749.3	21903
	7.35	21702.9	21836.2	21643.8	21686.7
	7.4	21580.6	21700.3	21504.6	21533.3
	7.45	21435.7	21558.9	21309.8	21360.2
	7.5	21338.2	21419.4	21120.3	21226.2
	7.55	21123.8	21251.8	21002.7	21031.1
	7.6	20981.6	21095.7	20940.7	20965.7
	7.65	20835	21038.2	20701.9	20795.2
	7.7	20676.7	20819.2	20617.1	20678
	7.75	20535.6	20701.6	20472.8	20493.9
	7.8	20423.6	20485.6	20328.7	20395.2
	7.85	20290	20403	20192.3	20288.4
	7.9	20130	20313.9	20085.4	20143.3
	7.95	20004.3	20219.7	19932	20050.7
	8	19944.5	20058.5	19848.6	19911.7
	8.05	19835.5	19892.3	19722.2	19772.2
	8.1	19664.5	19783.9	19612.2	19699.5
	8.15	19563.2	19712.3	19411.3	19554.5
	8.2	19431.3	19560.3	19299.9	19438.1
	8.25	19319.8	19468.7	19225.3	19320.4
	8.3	19235.8	19350.3	19112.4	19211.2
	8.35	19106.3	19265.5	19033.3	19114.5
	8.4	19012.1	19136.2	18891.7	19023.3
	8.45	18884.1	19035.1	18815.6	18892.9
	8.5	18797	18917.2	18718.8	18843.6
	8.55	18648.4	18820.6	18651.5	18710.4
	8.6	18560.8	18737.6	18501.8	18629.3
	8.65	18503.2	18647.8	18458.8	18516.1
	8.7	18396.4	18517.5	18375.7	18398.2
	8.75	18297.3	18458.5	18236	18332
	8.8	18219.2	18342.6	18180.5	18275.9
	8.85	18132.7	18292	18096.7	18170.3
	8.9	18048.4	18192.5	17981.8	18070.4
	8.95	17973.7	18102.2	17923.7	17972.8
	9	17900.7	17982.4	17864.5	17893.1
	9.05	17817.3	17916.6	17753.1	17815.4
	9.1	17721.3	17856.2	17699.1	17805.5
	9.15	17687.2	17771	17581.9	17689.7
	9.2	17584.2	17715	17533.5	17608
	9.25	17511.6	17627.2	17425.7	17531.2
	9.3	17444.1	17534.6	17377.9	17511
	9.35	17365.9	17530.2	17283.2	17384.2
	9.4	17300.9	17390.5	17163.4	17282.2
	9.45	17221	17368.7	17126.7	17220.6
	9.5	17144.7	17301.9	17106.4	17136.1
	9.55	17063.4	17207.1	17035.6	17088.5
	9.6	16998.6	17113.2	16996.8	17032.8
	9.65	16936.6	17046.8	16882	16939.5
	9.7	16818.3	17009.4	16813.2	16872.3
	9.75	16819.2	16892	16756.1	16810.1
	9.8	16715.8	16834.8	16659.5	16730.4
	9.85	16691.7	16801.7	16602.3	16668
	9.9	16605.3	16746	16523.4	16586.1
	9.95	16546.9	16685.3	16436.9	16556.2
	10	16462.1	16609.9	16399.9	16471.4
	10.05	16401.5	16557.2	16338.4	16389.8
	10.1	16346.3	16480.7	16302.9	16328.9
	10.15	16286	16398.6	16245.1	16244.8
	10.2	16265.5	16350.8	16165.3	16232.6
	10.25	16170.7	16291.7	16163.6	16166.3
	10.3	16111.8	16249.5	16069.4	16107.4
	10.35	16050.7	16189.2	16040.9	16055.3
	10.4	16012.2	16143.1	15950.9	16047.4
	10.45	15981.9	16062.4	15924.4	15950.2
	10.5	15949.8	16074.4	15873.5	15890.4
	10.55	15850.2	15985.6	15829.9	15826.6
	10.6	15784.5	15923.9	15774.8	15784.2
	10.65	15796.3	15870.4	15725.8	15727.3
	10.7	15703.9	15789.2	15662.3	15679
	10.75	15678.3	15788.5	15631.3	15605
	10.8	15603.6	15732.9	15580.9	15567.9
	10.85	15584.3	15646.5	15545.3	15540.8
	10.9	15529.8	15611.1	15468.3	15482.7
	10.95	15488.5	15559.9	15448.8	15463.2
	11	15431.9	15556.1	15375.9	15414.4
	11.05	15349.5	15536.7	15326.5	15358.2
	11.1	15333.2	15466.3	15272.9	15327.1
	11.15	15280.4	15418.1	15218.7	15278.4
	11.2	15243.9	15362.8	15190.1	15234.2
	11.25	15212.5	15296.1	15148.8	15177.1
	11.3	15173.1	15293.2	15077.6	15098.5
	11.35	15102.3	15282.7	15060.7	15066.7
	11.4	15037.5	15169.5	15017.8	15058.9
	11.45	15045	15174.6	14993.5	15041.1
	11.5	14983.2	15107.3	14984.6	14990.2
	11.55	14947.3	15090	14889.4	14927.5
	11.6	14904.4	15081.1	14880	14886.3
	11.65	14863.2	14976.6	14829.8	14835.2
	11.7	14835.2	14908	14798.7	14801.3
	11.75	14801.5	14902.2	14762.7	14748.1
	11.8	14779.1	14875.2	14670.7	14699.8
	11.85	14721.7	14846.2	14665.6	14699.9
	11.9	14704.5	14859.1	14687.7	14654.9
	11.95	14634.1	14814.2	14620.9	14625
	12	14640.5	14741.8	14576.1	14579.3
	12.05	14538.4	14709	14532.6	14537.5
	12.1	14523.3	14681.3	14488.8	14527.4
	12.15	14474.1	14640.4	14459.2	14540.4
	12.2	14533.2	14647.5	14432.8	14518
	12.25	14464.8	14590.5	14399	14445.4
	12.3	14408.8	14505.2	14346.5	14391.9
	12.35	14375.4	14529	14377.8	14396.7
	12.4	14349.1	14474.8	14341.4	14373
	12.45	14285.9	14426.1	14280.4	14367.4
	12.5	14280	14382.7	14184.7	14285.8
	12.55	1233.94	1246.1	1227.89	1226.77
	12.6	1228.44	1260.44	1238.95	1247.06
	12.65	1240.37	1252.31	1253.17	1245.05
	12.7	1241.25	1262.75	1253.96	1265.9
	12.75	1242.99	1269.52	1246.49	1259.3
	12.8	1251.83	1263.11	1257.25	1257.66
	12.85	1242.75	1257.99	1266.59	1271.72
	12.9	1250.51	1278.3	1259.62	1263.44
	12.95	1264.15	1264.66	1265.52	1267.85
	13	1253.51	1261.08	1258.63	1275.87
	13.05	1259.93	1276.19	1252.6	1272.73
	13.1	1245.9	1269.87	1258.21	1264.32
	13.15	1254.49	1270.99	1258	1269.82
	13.2	1257.24	1276.38	1266.32	1275.33
	13.25	1253.43	1277.37	1267.51	1259.37
	13.3	1250.51	1277.73	1251.1	1266.31
	13.35	1252.5	1270.23	1259.27	1276.6
	13.4	1261.04	1277.82	1269.16	1273.46
	13.45	1248.79	1276.34	1269.4	1273.61
	13.5	1251.26	1275.47	1264.22	1264.42
	13.55	1260.56	1271.06	1274.19	1276.13
	13.6	1257.42	1281.37	1273.78	1276.79
	13.65	1257.27	1276.92	1266.64	1277.36
	13.7	1254.93	1280.76	1274.74	1270.01
	13.75	1266.68	1276.21	1275.48	1271.21
	13.8	1250.02	1284.92	1270.15	1280.03
	13.85	1267.9	1282.28	1269.02	1280.32
	13.9	1247.55	1270.96	1266.68	1277.35
	13.95	1258.89	1273	1274.19	1284.05
	14	1247.49	1282.14	1255.59	1281.22
	14.05	1257.04	1279.98	1264.41	1278
	14.1	1262.57	1279.18	1277.92	1270.01
	14.15	1263.62	1275.01	1270.93	1268.58
	14.2	1261.64	1279.24	1258.12	1269.1
	14.25	1256.08	1283.29	1275.12	1281.92
	14.3	1245.43	1278.78	1266.22	1273.21
	14.35	1264.83	1276.48	1269.38	1268.62
	14.4	1261.52	1277.52	1265.57	1272.79
	14.45	1255.42	1274.17	1276.24	1280.33
	14.5	1263.71	1289.47	1269.45	1275.42
	14.55	1261.71	1282.92	1277.26	1266.16
	14.6	1253.21	1281.57	1270.43	1277.16
	14.65	1261.72	1268.42	1265.85	1276.19
	14.7	1246.51	1273.83	1279.55	1281.03
	14.75	1252.93	1269.41	1271.98	1278.58
	14.8	1258.96	1272.73	1267.32	1275.87
	14.85	1260.2	1279.72	1275.76	1278.69
	14.9	1250.45	1282.89	1269.03	1273.8
	14.95	1248.32	1268.62	1260.1	1275.85
	15	1257.53	1269.23	1273	1277.4
	15.05	1253.96	1267.86	1270.38	1277.91
	15.1	1255.76	1271.12	1280.54	1265.04
	15.15	1252	1286.57	1272.42	1271.87
	15.2	1252.14	1280.07	1278.02	1279.04
	15.25	1255.24	1275.16	1277.11	1270.19
	15.3	1258.79	1274.13	1266.05	1280.35
	15.35	1259.51	1279.31	1274.71	1268.4
	15.4	1260.55	1273.46	1277.5	1274.63
	15.45	1253.87	1279.69	1270.47	1276.58
	15.5	1260.65	1280.84	1273.21	1267.78
	15.55	1247.18	1275.6	1282.55	1259.77
	15.6	1254.7	1266.67	1274.7	1279.79
	15.65	1247.82	1275.53	1274.9	1260.15
	15.7	1254.25	1280.57	1279.99	1274.88
	15.75	1249.81	1282.7	1286.3	1270.05
	15.8	1257.67	1277.47	1282.88	1269.9
	15.85	1261.81	1281.08	1269.47	1283.34
	15.9	1263.87	1282.44	1275.15	1268.73
	15.95	1258.64	1277.49	1280.26	1273.23
	16	1254.46	1272.25	1280.46	1263.98
	16.05	1255.53	1271.87	1277	1276.05
	16.1	1246.64	1270.45	1289.87	1274.96
	16.15	1258.84	1265.75	1286.83	1275.01
	16.2	1253.46	1275.76	1280.9	1269.04
	16.25	1248.37	1279.44	1277.31	1275.58
	16.3	1254.14	1280.3	1280.01	1277.45
	16.35	1259.85	1273.12	1268.22	1268.58
	16.4	1250.38	1273.46	1271.56	1257.92
	16.45	1250.55	1283.04	1273.41	1285.75
	16.5	1254.89	1281.34	1280.89	1282.35
	16.55	1252.05	1277.79	1273.8	1273.58
	16.6	1255.87	1273.86	1285.78	1266.07
	16.65	1250.9	1271.29	1271.21	1271.48
	16.7	1252.08	1277.3	1285.75	1276.45
	16.75	1257.26	1272.74	1274.06	1271.78
	16.8	1248.06	1277.2	1288.47	1267.72
	16.85	1241.25	1269.58	1269.05	1271.25
	16.9	1249.6	1278	1288.04	1267.82
	16.95	1254.94	1281.36	1287	1262.3
	17	1256.47	1281.36	1282.01	1268.41
	17.05	1248.76	1268.91	1279	1275.63
	17.1	1239.17	1272.75	1285.3	1268.56
	17.15	1245.09	1278.16	1282.81	1270.55
	17.2	1256.3	1276.82	1277.62	1269.36
	17.25	1250.65	1273.26	1282.51	1270.93
	17.3	1247.71	1286.41	1273.37	1270.43
	17.35	1256.84	1267.97	1274.37	1269.71
	17.4	1245.94	1282.12	1276.81	1267.25
	17.45	1254.52	1269.91	1262.58	1282.32
	17.5	1238.79	1281.6	1277.43	1278.18
	17.55	1249.47	1272.54	1276.37	1275.32
	17.6	1246.48	1279.33	1267.44	1262.98
	17.65	1248.04	1270.46	1274.37	1273.22
	17.7	1254.99	1271.66	1280.56	1261.71
	17.75	1249.06	1271.89	1274.9	1277.13
	17.8	1242.3	1275.96	1269.98	1265.05
	17.85	1250.63	1278.39	1274.37	1266.46
	17.9	1249.5	1275.29	1270.32	1248.38
	17.95	1246.66	1273.19	1272.57	1263.38
	18	1256.38	1283.74	1279.24	1255.94
	18.05	1249.52	1283.35	1265.29	1265.36
	18.1	1244.86	1267.44	1277.63	1257.07
	18.15	1236.27	1271.53	1277.9	1270.49
	18.2	1246.11	1274.91	1276.1	1272.73
	18.25	1246.69	1267.76	1260.17	1264.8
	18.3	1244.86	1273.42	1280.46	1277.41
	18.35	1235.4	1262.05	1270.14	1268.91
	18.4	1244.4	1272.63	1271.14	1267.78
	18.45	1250.36	1272.17	1278.68	1270.13
	18.5	1245.32	1281.59	1270.54	1262.95
	18.55	1242.43	1259.88	1271.76	1266.92
	18.6	1239.89	1269.04	1264.52	1273.61
	18.65	1245.97	1273.62	1269.5	1263.03
	18.7	1244.19	1270.67	1274.44	1266.58
	18.75	1250.58	1279.32	1261.64	1264.48
	18.8	1253.36	1273.47	1269.95	1265.49
	18.85	1258.85	1266.76	1268.52	1265.74
	18.9	1251.06	1274.67	1264.26	1262.69
	18.95	1246.1	1266.36	1269.49	1264.67
	19	1248.58	1268.98	1269.7	1264.6
	19.05	1253.07	1281.87	1270.89	1259.15
	19.1	1254.14	1261.37	1273.26	1256.74
	19.15	1259.81	1284.87	1270.46	1271.75
	19.2	1252.81	1276	1274.01	1268.49
	19.25	1258.14	1277.58	1265.74	1266.86
	19.3	1258.22	1264.96	1264.69	1265.17
	19.35	1263.88	1280.04	1282.66	1263.66
	19.4	1250.1	1265.09	1270.67	1257.96
	19.45	1258.76	1262.85	1273.37	1264.94
	19.5	1251.65	1265.93	1271.09	1251.86
	19.55	1257.02	1260.6	1257.67	1268.04
	19.6	1262.85	1269.47	1272.49	1267.2
	19.65	1255.34	1275.83	1265.37	1259.58
	19.7	1256.74	1270.64	1263.63	1262.22
	19.75	1257.56	1267.33	1266.98	1267.4
	19.8	1254.55	1265.42	1267.76	1264.87
	19.85	1262.84	1279.58	1268.67	1253.33
	19.9	1256.09	1270.94	1271.1	1253.31
	19.95	1263.44	1257.39	1271.26	1255.82
	20	1253.34	1273.86	1273.45	1262.52
	20.05	1266.96	1270	1264.17	1266.05
	20.1	1252.88	1267.01	1265.32	1263.19
	20.15	1256.57	1266.48	1265.38	1251.15
	20.2	1260.26	1258.93	1266.76	1257.67
	20.25	1269.15	1271.4	1276.4	1263.52
	20.3	1256.86	1266.99	1267.51	1257.75
	20.35	1258.13	1272.63	1268.61	1259.32
	20.4	1263.45	1267.48	1253.52	1264.8
	20.45	1266.57	1272.65	1262.34	1253.82
	20.5	1252.81	1260.14	1263.37	1255.46
	20.55	1258.67	1265.4	1272.1	1250.78
	20.6	1251.01	1255.49	1269.36	1261.61
	20.65	1254.77	1265.15	1265.12	1243.63
	20.7	1247.85	1268.24	1267.66	1248.21
	20.75	1255.35	1268.45	1260.87	1254.36
	20.8	1247.57	1257.44	1261.74	1263.66
	20.85	1258.99	1253.61	1268.32	1260.6
	20.9	1250.94	1268.37	1260.73	1251.44
	20.95	1251.97	1262.87	1265.9	1255.12
	21	1260.99	1261.24	1260.18	1256.52
	21.05	1256.56	1260.61	1255.33	1253.35
	21.1	1258.92	1269.49	1255.71	1243.49
	21.15	1243.88	1252.48	1256.37	1251.12
	21.2	1256.15	1263.59	1259.8	1265.98
	21.25	1258.15	1269.65	1260.66	1257.2
	21.3	1246.67	1270.46	1266.78	1261.57
	21.35	1250.25	1263.58	1256.72	1260.44
	21.4	1264.17	1268.7	1259.34	1257.1
	21.45	1252.64	1265.43	1256.38	1258.84
	21.5	1248.85	1258.91	1261.62	1262.05
	21.55	1251.9	1265.43	1267.37	1264.18
	21.6	1262.96	1263.82	1245.65	1255.83
	21.65	1262.48	1258.55	1273.44	1262.12
	21.7	1247.78	1266.8	1253.08	1258.37
	21.75	1254.6	1259.71	1263.24	1265.78
	21.8	1246.94	1264.86	1260.03	1257.18
	21.85	1259.72	1263.74	1260.14	1259.96
	21.9	1257.01	1272.7	1259.34	1261.78
	21.95	1261.37	1277.65	1255.44	1254.74
	22	1250.12	1266.05	1260.55	1249.17
	22.05	1245.16	1265.44	1259.15	1262.65
	22.1	1253.96	1276.16	1264.21	1259.6
	22.15	1238.68	1265.48	1257.04	1254.35
	22.2	1250.4	1272.28	1268.74	1259.41
	22.25	1244.54	1273.73	1251.71	1266.23
	22.3	1257.81	1274.17	1251.76	1269.62
	22.35	1245.91	1278.67	1266.71	1245.02
	22.4	1249.64	1263.88	1261.28	1255.83
	22.45	1243.65	1267.67	1259.16	1257.07
	22.5	1244.37	1257.3	1251.68	1256.22
	22.55	1252.39	1267.29	1264.1	1246.99
	22.6	1247.79	1263.84	1256.24	1251.94
	22.65	1256.36	1264.7	1264.67	1249.67
	22.7	1247.03	1268.68	1247.58	1257.8
	22.75	1255.52	1269.77	1253.81	1251.23
	22.8	1248.51	1259.98	1251.19	1248.34
	22.85	1246.97	1266.87	1264.83	1256.47
	22.9	1251.19	1256.78	1247.9	1252.79
	22.95	1242.85	1266.5	1251.09	1243.03
	23	1241.4	1264.81	1254.59	1259.88
	23.05	1253.87	1266.63	1259.35	1257.11
	23.1	1261.82	1269.21	1261.25	1248.47
	23.15	1247.42	1262.39	1255.19	1255.21
	23.2	1244.77	1263.65	1255.82	1259.39
	23.25	1248.96	1273.29	1254.92	1244.18
	23.3	1251	1268.31	1256	1257.38
	23.35	1243.2	1264.72	1266.8	1250.94
	23.4	1243.95	1274.13	1248.93	1251.3
	23.45	1253.47	1253.54	1257.94	1247.42
	23.5	1245.07	1270.74	1248.75	1250.29
	23.55	1249.28	1267.13	1259.13	1243.62
	23.6	1252.18	1264.13	1255.46	1251.75
	23.65	1248.8	1276.34	1251.35	1248.89
	23.7	1236.81	1275.53	1259.11	1247.21
	23.75	1242.28	1271.95	1263.01	1239.27
	23.8	1239.93	1263.02	1251.76	1257.2
	23.85	1249.79	1266.98	1253.38	1253.24
	23.9	1246.85	1254.93	1252.69	1256.57
	23.95	1245.02	1269.68	1263.74	1252.83
	24	1250.11	1268.94	1260.61	1256.62
	24.05	1244.51	1260.96	1261.63	1245.92
	24.1	1249.29	1263.97	1267.57	1243.48
	24.15	1246.17	1263.84	1251.66	1239.04
	24.2	1233.58	1261.42	1248.51	1251.28
	24.25	1254.65	1263.5	1250.62	1248.06
	24.3	1247.83	1269.85	1265.23	1249.59
	24.35	1242.3	1262.68	1255.24	1245.62
	24.4	1233.99	1262.64	1265.14	1249.65
	24.45	1246.68	1267.49	1258.38	1253.68
	24.5	1244.1	1263.78	1263.14	1242.31
	24.55	1235.54	1266.23	1258.52	1250.52
	24.6	1238.78	1268.39	1267.62	1250.85
	24.65	1245.45	1266.96	1255.79	1245.76
	24.7	1246.24	1263.62	1254.35	1239.64
	24.75	1240.11	1266.09	1254.76	1250.59
	24.8	1244.55	1264.97	1261.56	1253.88
	24.85	1248.91	1262.84	1257.1	1245.34
	24.9	1247.73	1262.32	1254.42	1248.99
	24.95	1239.84	1259.13	1250.14	1248.13
	25	1244.39	1268.88	1266.35	1247.7
	25.05	1245.04	1258.23	1262.3	1255.29
	25.1	1241.69	1258.67	1249.54	1243.89
	25.15	1240.54	1252.19	1255.59	1241.58
	25.2	1247.52	1255.26	1264.47	1248.51
	25.25	1240.97	1252.96	1248.41	1235.75
	25.3	1239.85	1263.72	1246.87	1252.21
	25.35	1240.49	1260.33	1255.15	1243.47
	25.4	1245.28	1256.57	1256.88	1247.12
	25.45	1236.62	1255.87	1254.47	1256.3
	25.5	1240.09	1262.07	1257.77	1246.08
	25.55	1238.71	1267.59	1257.18	1248.24
	25.6	1250.49	1265.44	1263.49	1249.03
	25.65	1232.95	1269.15	1257.32	1253.18
	25.7	1245.52	1266.15	1255.97	1250.5
	25.75	1238.79	1261.16	1262.91	1247.04
	25.8	1235.46	1262.68	1257.06	1247.14
	25.85	1244.99	1253.85	1258.35	1240.95
	25.9	1240.64	1265.03	1258.06	1245.1
	25.95	1239.48	1261.52	1259.77	1244.76
	26	1240.74	1273.6	1256.14	1238.07
	26.05	1244.16	1268.47	1254.9	1248.09
	26.1	1242.37	1259.59	1262.39	1241
	26.15	1241.23	1268.08	1247.88	1239.85
	26.2	1242.56	1262.31	1259.16	1243.93
	26.25	1253.85	1269.97	1262.8	1234.96
	26.3	1234.25	1267.7	1257.32	1231.87
	26.35	1248.58	1262.99	1261.71	1247.63
	26.4	1249.21	1262.66	1250.18	1241.96
	26.45	1243.15	1265.46	1253.8	1240.03
	26.5	1253.87	1261.16	1258.1	1247.79
	26.55	1246.29	1263.07	1246.62	1243.95
	26.6	1245.92	1256.52	1248.08	1238.17
	26.65	1254.21	1254.78	1254.4	1245.63
	26.7	1241.75	1261.74	1253.07	1242.61
	26.75	1245.03	1259.01	1260.87	1236.19
	26.8	1253.2	1254.27	1257.69	1240.37
	26.85	1241.72	1249.79	1248.9	1238.95
	26.9	1244.94	1256.97	1250.33	1235.99
	26.95	1235.65	1251.56	1246.56	1246.83
	27	1236.68	1260.11	1251.15	1230.4
	27.05	1243.74	1253.93	1250.96	1240.78
	27.1	1248.73	1254.15	1244.21	1242.36
	27.15	1233.9	1254.4	1264.04	1244.21
	27.2	1241.35	1253.73	1247.64	1237.95
	27.25	1242.73	1246.88	1248.07	1242.26
	27.3	1239.13	1256.98	1245.7	1242.51
	27.35	1249.8	1256.31	1253.91	1245.18
	27.4	1243.13	1258.23	1241.79	1243.01
	27.45	1236.08	1258.24	1254.32	1244.81
	27.5	1229.13	1255.59	1248.53	1243.83
	27.55	1239.96	1251.24	1254.16	1233.63
	27.6	1232.21	1251.32	1251.46	1252.77
	27.65	1244.73	1250.57	1245.49	1241.55
	27.7	1226.55	1246.02	1249.22	1238.73
	27.75	1242.1	1242.91	1240.86	1240.37
	27.8	1246.3	1262.24	1246.97	1245.67
	27.85	1235.93	1255.18	1240.86	1236.99
	27.9	1246.58	1251.62	1253.68	1227.37
	27.95	1244.64	1259.29	1251.8	1245.29
	28	1247.53	1261.82	1252.91	1237.22
	28.05	1237.54	1258.44	1246.8	1236.56
	28.1	1243.24	1262.15	1247.79	1232.49
	28.15	1243.84	1259.89	1246.96	1234.15
	28.2	1239.33	1247.79	1245.48	1242.62
	28.25	1242.84	1249.63	1248.17	1241.45
	28.3	1250.21	1250.84	1257.99	1236.07
	28.35	1250.26	1250.26	1252.94	1243.3
	28.4	1239.13	1261.79	1241.36	1241.37
	28.45	1244.91	1245.44	1242.97	1239.61
	28.5	1240	1245.26	1252.93	1241.69
	28.55	1244.23	1255.2	1238.82	1239.06
	28.6	1233.4	1258.1	1240.93	1238.35
	28.65	1235.32	1257.31	1245.91	1237.78
	28.7	1240.04	1251.81	1253.55	1232.48
	28.75	1249.55	1258.01	1247.43	1242.4
	28.8	1239.54	1246.01	1249.5	1224.68
	28.85	1237.83	1254.37	1236.36	1242.31
	28.9	1230.68	1252.96	1236.54	1238.23
	28.95	1236.95	1241.88	1231.45	1237.31
	29	1228.3	1248.9	1243.8	1240.33
	29.05	1242.86	1253.07	1236.98	1246.14
	29.1	1246.2	1247.06	1245.01	1237.68
	29.15	1238.47	1242.92	1252.26	1230.17
	29.2	1239.07	1232.18	1244.16	1251.06
	29.25	1235.13	1236.82	1242.97	1236.9
	29.3	1235.76	1253.45	1243.98	1244.18
	29.35	1228.39	1244.65	1243.36	1242.08
	29.4	1246.34	1239.24	1233.57	1237.38
	29.45	1223.01	1247.78	1247.88	1246.54
	29.5	1242.92	1243.97	1251.81	1230.34
	29.55	1232.64	1252.15	1240.65	1231.84
	29.6	1237.41	1235.08	1237.89	1231.95
	29.65	1235.09	1246.45	1239.65	1233.79
	29.7	1234.98	1247.21	1251.39	1232.4
	29.75	1226.48	1240.19	1249.23	1230.62
	29.8	1246.06	1237.1	1229.85	1236.7
	29.85	1240.98	1243.56	1245.96	1226.76
	29.9	1234.6	1249.97	1233.12	1228.74
	29.95	1244.6	1246.7	1246.43	1231.82
	30	1235.24	1233.12	1240.78	1222.14
	30.05	1229.73	1246.35	1249.45	1234.18
	30.1	1235.95	1237.51	1249.5	1236.59
	30.15	1236.32	1242.35	1239.5	1236.58
	30.2	1228.21	1246.21	1244.78	1227.98
	30.25	1226.7	1244.19	1237.53	1234.81
	30.3	1222.65	1247.37	1231.58	1234.46
	30.35	1235.76	1247.17	1242.94	1240.38
	30.4	1227.06	1242.25	1232.12	1222.93
	30.45	1235.4	1233.84	1244.06	1239.8
	30.5	1233.76	1247.79	1224.71	1229.59
	30.55	1226.06	1242.24	1241.42	1226.62
	30.6	1227.59	1235.07	1246.14	1229.28
	30.65	1229.56	1234.37	1232.3	1234.22
	30.7	1235.14	1233.28	1243.03	1230.36
	30.75	1234.17	1245.81	1237.47	1224.79
	30.8	1227.7	1252.87	1242.76	1231.41
	30.85	1229.93	1232.19	1226.76	1227.77
	30.9	1240.27	1244.08	1237.21	1228.82
	30.95	1217.5	1238.83	1239.5	1222.86
	31	1230.52	1233.72	1248.78	1233.17
	31.05	1232.81	1234.21	1232.67	1223.02
	31.1	1221.01	1234.76	1236.24	1216.79
	31.15	1231.06	1236.28	1248.57	1230.28
	31.2	1229.97	1246.35	1241.73	1238.86
	31.25	1224.3	1247.64	1240.06	1231.17
	31.3	1223.28	1244.87	1244.53	1226.85
	31.35	1235.54	1241.86	1236.38	1234.19
	31.4	1220.11	1236.65	1242.83	1230.82
	31.45	1230	1245.32	1242.63	1227.21
	31.5	1236.38	1238.01	1244.26	1233.71
	31.55	1235.26	1243.22	1241.91	1231.47
	31.6	1229.83	1245.08	1243.15	1226.68
	31.65	1236.78	1232.53	1235.89	1227.94
	31.7	1234.07	1239.2	1242.98	1223.45
	31.75	1234.04	1235.72	1230.03	1222.56
	31.8	1232.99	1230.52	1235.17	1236.54
	31.85	1228.57	1237.29	1229.9	1221.71
	31.9	1223.99	1228.72	1233.93	1218.83
	31.95	1219.37	1241.46	1230.05	1222.22
	32	1222.06	1248.44	1236.52	1226.37
	32.05	1216.49	1240.17	1238.23	1227.5
	32.1	1227.58	1230.09	1245.59	1216.12
	32.15	1226.53	1239.25	1231.97	1228.29
	32.2	1222.43	1235.52	1240.65	1221.26
	32.25	1229.17	1244.46	1232.4	1229.49
	32.3	1218.83	1250.07	1243.19	1224.31
	32.35	1238.82	1245.07	1249.03	1223.39
	32.4	1214.76	1243.46	1239.41	1215.34
	32.45	1230.86	1242.78	1256.32	1225.67
	32.5	1223.86	1249.83	1251.94	1228.93
	32.55	1221.09	1247.12	1266.81	1215.57
	32.6	1233.61	1243.64	1259.54	1224.31
	32.65	1224.86	1242.15	1249.62	1214.66
	32.7	1234.5	1248.65	1256.84	1213.93
	32.75	1220.32	1240.41	1261.58	1226.93
	32.8	1226.08	1253	1250.89	1229.08
	32.85	1227.65	1239.35	1270.57	1217.89
	32.9	1225.6	1252.95	1264.38	1233
	32.95	1229.5	1251.9	1262.53	1220.79
	33	1236.59	1251.48	1266.13	1224.83
	33.05	1221.41	1242.24	1255.02	1220.55
	33.1	1229.49	1241.27	1270.06	1220.84
	33.15	1222.73	1247.39	1253.71	1212.21
	33.2	1227.72	1245.76	1260.56	1213.49
	33.25	1229.98	1241.56	1264.75	1217.75
	33.3	1228.6	1245.71	1261.92	1209.25
	33.35	1230.37	1252.16	1258.34	1223.89
	33.4	1217.55	1244.2	1253.51	1228.28
	33.45	1219.53	1253.02	1255.09	1213.8
	33.5	1226.25	1252.39	1268.99	1211.43
	33.55	1223.36	1237.45	1266.63	1215.39
	33.6	1215.07	1236.99	1257.4	1217.86
	33.65	1222.87	1242.53	1262.34	1218.71
	33.7	1205.62	1248.36	1252.12	1219.55
	33.75	1225.58	1237.72	1263.13	1217.17
	33.8	1222.7	1245.72	1259.52	1213.46
	33.85	1214.14	1237.82	1259.94	1225.78
	33.9	1214.32	1237.22	1246.99	1212.22
	33.95	1225.78	1233.84	1251.67	1223
	34	1214.31	1242.01	1248.44	1219.74
	34.05	1224.52	1232.88	1252.52	1220.87
	34.1	1215.57	1244.75	1258.82	1208.83
	34.15	1216.91	1232.46	1256.61	1225.78
	34.2	1211.53	1238.52	1270.04	1226.48
	34.25	1231.27	1242.66	1264.41	1225.99
	34.3	1213.01	1237.18	1258.46	1211
	34.35	1218.53	1237.3	1257.76	1212.58
	34.4	1218.4	1240.65	1250.24	1213.05
	34.45	1230.21	1236.93	1264.11	1225.61
	34.5	1226.04	1240.87	1260.97	1219.97
	34.55	1227.77	1231.13	1248.82	1221.44
	34.6	1227.04	1240.73	1245.41	1217.15
	34.65	1219.64	1243.63	1257.07	1214.84
	34.7	1228.87	1237.34	1243.71	1221.28
	34.75	1229.07	1235.58	1252	1228.16
	34.8	1223.41	1242.01	1249.61	1220.13
	34.85	1223.98	1240.68	1258.94	1219.1
	34.9	1222.43	1237.37	1237.29	1219.61
	34.95	1222.03	1240.03	1249.73	1204.15
	35	1209.7	1236.5	1253.66	1225.96
	35.05	1208.97	1239.35	1252.19	1221.57
	35.1	1227.26	1224.67	1248.59	1207.24
	35.15	1210.11	1240.57	1252.75	1216.28
	35.2	1220.02	1229.04	1244.2	1213.72
	35.25	1217.46	1233.35	1249.19	1219.78
	35.3	1217.91	1233.64	1258.55	1220.65
	35.35	1216.49	1234.02	1249.19	1226.6
	35.4	1215.09	1227.79	1247.32	1220.79
	35.45	1223.77	1243.23	1240.08	1225.84
	35.5	1221.51	1236.35	1253.5	1222.51
	35.55	1226.54	1238.47	1255.92	1213.34
	35.6	1224.65	1237.08	1261.46	1208.17
	35.65	1223.19	1224.88	1245.23	1212.21
	35.7	1206.64	1240.98	1257.58	1214.25
	35.75	1218.46	1236.32	1248.12	1209.7
	35.8	1218.2	1232.71	1255.13	1225.75
	35.85	1217.89	1237.53	1247.64	1208.81
	35.9	1217.7	1236.81	1250.78	1219.24
	35.95	1224.2	1243.97	1251.74	1220.3
	36	1223.32	1236.22	1253.59	1208.89
	36.05	1223.46	1220.99	1249.79	1207.93
	36.1	1217.14	1234.15	1250.39	1206.68
	36.15	1219.87	1227.11	1244.27	1217.27
	36.2	1217.97	1225.23	1255.97	1215.39
	36.25	1218.85	1235.86	1258.32	1214.55
	36.3	1213.32	1233.04	1245.41	1215.38
	36.35	1219.94	1227.76	1256.15	1207.88
	36.4	1213.83	1234.65	1254.82	1219.77
	36.45	1210.89	1228.1	1252.53	1211.14
	36.5	1218.53	1238.19	1259.63	1208.69
	36.55	1221.27	1223.16	1253.03	1212.19
	36.6	1212.73	1231.74	1251.4	1211.35
	36.65	1219.82	1235.46	1249.85	1206.53
	36.7	1216.22	1230.66	1249.31	1211.43
	36.75	1219.02	1232.95	1255.18	1217.46
	36.8	1207.55	1223.53	1241.76	1210.55
	36.85	1216.55	1227.49	1254.39	1215.91
	36.9	1221.32	1236.1	1238.6	1209.77
	36.95	1208.23	1234.39	1253	1205.19
	37	1213.58	1238.02	1242.66	1204.58
	37.05	1218.03	1236.54	1245.66	1212.48
	37.1	1217.91	1234.97	1248.61	1206.18
	37.15	1217.13	1235.69	1262.16	1210.38
	37.2	1225.45	1231.74	1256.98	1219.9
	37.25	1213.68	1235.67	1242.71	1218.39
	37.3	1211.51	1230.35	1244.37	1218.94
	37.35	1225.34	1233.01	1261.67	1210.71
	37.4	1226.16	1222.94	1246.98	1208.01
	37.45	1218.59	1234.48	1240.68	1214.62
	37.5	1225.01	1226.06	1249.82	1219.36
	37.55	1222.25	1231.95	1256.56	1211.84
	37.6	1227	1230.91	1246.32	1204.81
	37.65	1211.87	1240.62	1245.11	1206.94
	37.7	1228.03	1226.51	1248.7	1222.02
	37.75	1222.61	1233.96	1249.44	1216.33
	37.8	1217.45	1225.69	1245.44	1209.74
	37.85	1221.24	1231.07	1244.5	1216.27
	37.9	1212.81	1236.69	1242.84	1210.1
	37.95	1216.78	1236.45	1238.29	1216.52
	38	1219.94	1230.88	1245.55	1214.94
	38.05	1230.95	1229.62	1241.6	1199.24
	38.1	1224.14	1234.33	1242.99	1217.18
	38.15	1210.55	1228.44	1247.97	1207.43
	38.2	1217.33	1217.59	1249.62	1205.33
	38.25	1219.37	1237.21	1247.12	1202.57
	38.3	1226.87	1216.8	1257.4	1212.33
	38.35	1221.18	1233.64	1255.48	1221.28
	38.4	1217.68	1222.29	1234.86	1205.77
	38.45	1209.23	1217.78	1260.42	1218.6
	38.5	1218.38	1216.17	1259.44	1203.57
	38.55	1219.02	1227.18	1244.42	1210.69
	38.6	1212.72	1223.75	1247.82	1213.97
	38.65	1212.17	1233.13	1249.98	1209.62
	38.7	1217.91	1230.46	1246.27	1204.91
	38.75	1217.46	1232.56	1257.35	1199.5
	38.8	1205.6	1227.15	1251.85	1213.15
	38.85	1219.7	1234.37	1245.02	1216.1
	38.9	1211.13	1224.53	1248.39	1210.62
	38.95	1214.56	1223.44	1243.47	1206.26
	39	1204.79	1223	1245.08	1201.4
	39.05	1211.14	1231.81	1250.99	1209.68
	39.1	1225.78	1227.58	1248.53	1209.31
	39.15	1210.85	1226.66	1245.11	1199.31
	39.2	1200.85	1228.65	1249.52	1207.65
	39.25	1212.41	1223.48	1250.38	1215.16
	39.3	1215.67	1216.74	1240.25	1208.07
	39.35	1209.7	1225.14	1244.74	1199.9
	39.4	1218.25	1220.95	1250.56	1215.93
	39.45	1211.64	1226.51	1243.28	1208.32
	39.5	1223.05	1222.37	1244.47	1208.62
	39.55	1205.86	1222.84	1251.65	1210.66
	39.6	1220.05	1213.7	1236.85	1201.49
	39.65	1213.3	1229.1	1248.27	1214.2
	39.7	1214.64	1225.3	1245.26	1209.41
	39.75	1209.7	1221.68	1249.99	1211.81
	39.8	1215.57	1231.35	1245.32	1212.96
	39.85	1204.2	1237.8	1239.91	1198.04
	39.9	1218.23	1231.39	1237.54	1213.37
	39.95	1209.34	1221.81	1250.56	1211.13
	40	1208.42	1228.86	1246.63	1203.1
	40.05	1218.12	1229.63	1239.23	1201.25
	40.1	1220.03	1215.39	1236.05	1199.41
	40.15	1213.2	1224.93	1239.59	1206.97
	40.2	1215.1	1226.39	1249.6	1201.48
	40.25	1207.18	1221.46	1239.42	1214.54
	40.3	1207.35	1227.38	1246.55	1199.9
	40.35	1212.9	1222.09	1233.09	1198.36
	40.4	1219.79	1224.02	1235.08	1197.65
	40.45	1213.72	1229.93	1241.05	1202.73
	40.5	1207.61	1213.24	1244.59	1205.71
	40.55	1218.14	1222.69	1247.58	1196.46
	40.6	1214.11	1221.14	1244.99	1198.62
	40.65	1214.49	1220.55	1232.8	1211.39
	40.7	1213.5	1216.38	1240.83	1209.61
	40.75	1223.49	1213.62	1243.53	1195.15
	40.8	1217.81	1223.99	1232.4	1207.28
	40.85	1217.78	1215.6	1235.05	1203.41
	40.9	1218.85	1224.68	1234.31	1204.79
	40.95	1217.05	1223.66	1235.13	1201.68
	41	1214.79	1220.25	1242.05	1205.72
	41.05	1217.58	1221.24	1243.98	1197.33
	41.1	1215.9	1221.11	1234.26	1195.26
	41.15	1222.64	1219.8	1237.25	1201.01
	41.2	1214.36	1228.09	1240.12	1201.68
	41.25	1216.58	1222.51	1236.09	1215.96
	41.3	1220.76	1216.96	1245.44	1209.84
	41.35	1213.72	1212.48	1238.45	1215.05
	41.4	1218.94	1213.28	1235.13	1205.23
	41.45	1211.11	1222.43	1244.08	1210.71
	41.5	1215.72	1223.6	1242.92	1207.82
	41.55	1217.02	1226.49	1234.6	1211.64
	41.6	1217.82	1212.87	1233.42	1210.43
	41.65	1215.13	1220.9	1235.08	1216.62
	41.7	1219.39	1207.69	1242.06	1206.35
	41.75	1210.75	1215.28	1231.97	1202.24
	41.8	1220.18	1223.39	1236.53	1207.21
	41.85	1214.32	1212.3	1239.12	1220.11
	41.9	1229	1214.74	1241.24	1215.3
	41.95	1213.18	1218.14	1242.96	1221.5
	42	1223.74	1225.73	1234.23	1212.37
	42.05	1210.56	1218.63	1238.95	1213.72
	42.1	1214.55	1216.98	1248.66	1215.2
	42.15	1208.81	1216.79	1236.01	1212.31
	42.2	1217.68	1217.12	1243.4	1213.69
	42.25	1215.36	1207.27	1239.16	1203.17
	42.3	1226.43	1228.75	1233.21	1219.61
	42.35	1220.21	1216.53	1236.28	1218.33
	42.4	1222.92	1216.83	1239.01	1215.17
	42.45	1217.95	1225.96	1234.31	1218.69
	42.5	1221.45	1221.74	1230.01	1209.65
	42.55	1219.12	1217.43	1229.7	1210.37
	42.6	1212.36	1205.69	1231.82	1214.17
	42.65	1222.11	1216.49	1240.06	1209.53
	42.7	1205.19	1226.98	1231.86	1215.23
	42.75	1211.08	1217.99	1234.62	1213.7
	42.8	1223.35	1213.55	1235.75	1211.84
	42.85	1217.95	1213.36	1233.86	1205.6
	42.9	1221.81	1223.49	1233.62	1209.27
	42.95	1216.82	1216	1246.82	1215.08
	43	1219.42	1221.76	1240.5	1207.8
	43.05	1212.5	1210.56	1227.59	1209.05
	43.1	1224.87	1211.64	1233.29	1203.23
	43.15	1218.29	1229.98	1232.18	1212.35
	43.2	1217.23	1219.45	1241.85	1211.4
	43.25	1224.71	1226.84	1236.63	1211.55
	43.3	1220.65	1219.2	1237.91	1205.38
	43.35	1211.84	1223.11	1236.6	1214.97
	43.4	1225.17	1217.56	1241.3	1211.45
	43.45	1221.19	1206.14	1243.31	1212.95
	43.5	1223.74	1213.64	1236.07	1210.33
	43.55	1215.66	1207.28	1244.73	1217.57
	43.6	1219.61	1219.02	1233.16	1211.99
	43.65	1224.76	1223.34	1236.47	1225.64
	43.7	1222.59	1221.06	1233.77	1227.65
	43.75	1230.79	1216.2	1237.19	1226.1
	43.8	1220.97	1217.3	1240.87	1217.45
	43.85	1213.99	1215.64	1231.4	1199.42
	43.9	1211.17	1218.39	1237.18	1221.31
	43.95	1211.16	1216.99	1237.9	1206.99
	44	1215.39	1212.02	1224.61	1215.55
	44.05	1220.15	1227.28	1241.58	1210.74
	44.1	1215.6	1228.44	1236.6	1202.78
	44.15	1215.21	1214.29	1236.23	1211.19
	44.2	1217.28	1215.2	1242.96	1204.96
	44.25	1214.62	1223.89	1235.38	1214.03
	44.3	1210.35	1220.45	1231	1204.73
	44.35	1213.35	1212.43	1234.46	1203.47
	44.4	1220.26	1219.78	1232.43	1202.41
	44.45	1211.62	1212.01	1233.58	1192.63
	44.5	1216.07	1220.41	1225.55	1215.86
	44.55	1209.18	1212.9	1225.06	1208.18
	44.6	1215.47	1212.86	1239.13	1209.91
	44.65	1208.66	1211.97	1228.82	1199.86
	44.7	1213.92	1206.29	1233.57	1211.53
	44.75	1216.71	1211.68	1233.53	1213.21
	44.8	1212.81	1219.83	1233.47	1206.75
	44.85	1219.16	1211.84	1231.9	1210.4
	44.9	1212.29	1212.97	1242.45	1215.6
	44.95	1212.11	1215.06	1228.09	1212.88
	45	1212.94	1222.81	1232.89	1199.2
	45.05	1216.31	1211.62	1235.54	1206.67
	45.1	1223.16	1217.05	1230.04	1213.88
	45.15	1213.57	1217.09	1226.23	1211.54
	45.2	1214.94	1215.31	1237.64	1211.67
	45.25	1211.32	1209.06	1232.39	1214.17
	45.3	1207.34	1211.48	1228.22	1205.48
	45.35	1212.71	1218.48	1229.54	1210.91
	45.4	1215.1	1206.03	1231.16	1197.38
	45.45	1218.66	1210.31	1224.49	1205.28
	45.5	1210.8	1212.64	1237.46	1204.25
	45.55	1210.74	1204.99	1237.14	1205.44
	45.6	1198.76	1203.59	1223.24	1209.62
	45.65	1199.16	1204.35	1233.99	1209.61
	45.7	1219.44	1214.47	1235.82	1206.19
	45.75	1210.37	1212.19	1238.49	1200.78
	45.8	1204.89	1208.15	1231.49	1210.11
	45.85	1203.13	1220.28	1218.38	1205.12
	45.9	1213.22	1215.83	1223.62	1191.15
	45.95	1206.77	1214.15	1224.61	1200.83
	46	1216.64	1202.13	1229.94	1201.33
	46.05	1204.15	1214.89	1227.08	1206.46
	46.1	1198.7	1201.65	1230.45	1206.72
	46.15	1207.29	1210.6	1234.67	1210.25
	46.2	1200.53	1203.54	1214.19	1213.14
	46.25	1211.66	1207.16	1229.98	1204.77
	46.3	1217.6	1203.23	1232.17	1207.04
	46.35	1207.54	1201.62	1232.84	1194.05
	46.4	1204.76	1204.56	1224.57	1199.13
	46.45	1200.63	1209.1	1234.2	1210.93
	46.5	1207.76	1207.48	1233.17	1203.74
	46.55	1209.43	1207.92	1226.7	1203.37
	46.6	1190.75	1205.17	1230.41	1194.5
	46.65	1208.52	1198.44	1233.98	1204.38
	46.7	1215.72	1200.17	1224.38	1197.96
	46.75	1207.51	1203.49	1233.11	1206.85
	46.8	1213.38	1203.11	1224.84	1207.29
	46.85	1197.85	1209.48	1225.23	1205.1
	46.9	1195.46	1204.95	1217.36	1210.44
	46.95	1210.57	1202.96	1217.21	1198.24
	47	1207.09	1193.12	1224.99	1201.76
	47.05	1205.86	1193.51	1227.62	1189.49
	47.1	1197.1	1202.45	1227.02	1197.15
	47.15	1202.43	1205.32	1224.66	1204.46
	47.2	1204.67	1200.78	1229.23	1191.06
	47.25	1212.54	1199.58	1227.08	1200.98
	47.3	1208.67	1201.61	1225.02	1191.9
	47.35	1210.85	1202.35	1224.08	1195.74
	47.4	1209.01	1195.62	1225.96	1204.78
	47.45	1209.11	1192.57	1222.94	1200.15
	47.5	1214.77	1207.41	1225.61	1199.66
	47.55	1194.78	1201.91	1229.88	1199.66
	47.6	1197.3	1207.91	1229.29	1201.09
	47.65	1211.77	1204.78	1227.41	1199.17
	47.7	1206.44	1193.96	1221.26	1207.13
	47.75	1209.16	1201.53	1222.86	1188.16
	47.8	1208.76	1201.02	1224.19	1198.74
	47.85	1217.7	1199.33	1224.29	1198.07
	47.9	1197.85	1205.44	1233.37	1204.32
	47.95	1195.68	1201.98	1221.82	1190.58
	48	1208.06	1195.27	1227.99	1195.43
	48.05	1210.08	1197.93	1220.84	1194.73
	48.1	1209.85	1201.4	1226.22	1193.67
	48.15	1204.93	1188.52	1228.38	1193.61
	48.2	1198.71	1195.8	1224.78	1190.32
	48.25	1194.92	1202	1223.45	1196.06
	48.3	1199.77	1206.62	1215.21	1192.96
	48.35	1202.87	1194.77	1214.27	1198.84
	48.4	1209.55	1197.48	1228.65	1199.68
	48.45	1193.7	1202.98	1230.39	1194.33
	48.5	1203.95	1197.07	1222.76	1198.65
	48.55	1206.47	1207.46	1225.31	1193.6
	48.6	1202.21	1205.27	1224.13	1191.15
	48.65	1197.85	1207.03	1230.32	1187.74
	48.7	1204.54	1206.23	1235.4	1192.85
	48.75	1198.97	1193.04	1224.98	1193.02
	48.8	1203.77	1191.01	1224.17	1192.34
	48.85	1202.29	1203.71	1220.53	1195.8
	48.9	1195.11	1203.45	1224.15	1198.05
	48.95	1191.01	1210.23	1216.81	1194.56
	49	1195.15	1207.65	1230.3	1194.82
	49.05	1192.67	1198.43	1220.05	1190.34
	49.1	1190.47	1200.88	1215.28	1191.62
	49.15	1195.93	1208.79	1229.29	1202.08
	49.2	1197.38	1206.55	1219.72	1201.4
	49.25	1197.53	1194.37	1224.46	1197.28
	49.3	1199.83	1209.59	1225.28	1195.12
	49.35	1190.97	1194.36	1222.37	1196.98
	49.4	1204.53	1208.88	1221.4	1200.29
	49.45	1194.6	1198.89	1230.66	1191.42
	49.5	1200.47	1199.75	1222.9	1199.08
	49.55	1205.69	1199.67	1227.79	1201.1
	49.6	1201.3	1205.69	1227.69	1197.63
	49.65	1196.44	1188.17	1231.51	1200.54
	49.7	1192.84	1201.31	1221.33	1207.83
	49.75	1203.08	1199.48	1226.44	1199.66
	49.8	1194.05	1201.64	1229.69	1197.32
	49.85	1202.13	1198.47	1213.95	1190.3
	49.9	1207.69	1197.99	1223.86	1193.92
	49.95	1207.05	1202.8	1224.92	1201.32
	50	1199.42	1199.16	1224.35	1196.55
	50.05	1198.09	1198.99	1224.02	1198.54
	50.1	1196.76	1192.33	1220.93	1197.25
	50.15	1201.4	1195.96	1219.27	1199.26
	50.2	1201.88	1196.14	1228.27	1190.1
	50.25	1206.54	1203.01	1232.18	1187.59
	50.3	1202.33	1199.49	1224.11	1200.3
	50.35	1196.62	1188.19	1221.87	1207.26
	50.4	1201.58	1197.93	1214.02	1199.3
	50.45	1194.85	1206.39	1218.85	1202.85
	50.5	1193.94	1196.51	1225.53	1201.73
	50.55	1192.95	1198.99	1223.27	1193.6
	50.6	1190.93	1203.63	1210.88	1203.21
	50.65	1196.8	1189.36	1230.44	1193.93
	50.7	1192.19	1200.16	1225.3	1197.92
	50.75	1209.52	1202.9	1213.21	1193.6
	50.8	1200.63	1190.27	1225.28	1203.2
	50.85	1194.69	1198.78	1231.91	1197.13
	50.9	1204.07	1191.06	1215.95	1192.98
	50.95	1199.61	1199.51	1224.18	1188.89
	51	1195.65	1206.07	1222.02	1195.54
	51.05	1196.62	1207.09	1216.54	1195.76
	51.1	1194.44	1199.11	1220.92	1205.67
	51.15	1194.64	1195.63	1212.05	1202.28
	51.2	1198.71	1194.02	1221.45	1196.07
	51.25	1196.76	1202.04	1220.42	1198.24
	51.3	1184.62	1203.32	1216.69	1194.5
	51.35	1201.34	1187.45	1211.22	1198.12
	51.4	1201.07	1200.49	1215.55	1199.36
	51.45	1187.45	1190.7	1231.13	1195.77
	51.5	1209.45	1202.32	1228.73	1203.44
	51.55	1203.64	1194.12	1221.76	1207.58
	51.6	1197.51	1193.37	1225.15	1198.36
	51.65	1202.52	1193.57	1218.96	1205.29
	51.7	1199.63	1191.74	1215.69	1201.01
	51.75	1201.06	1201.21	1214.7	1195.09
	51.8	1194.43	1193.32	1222.6	1205.54
	51.85	1193.19	1198.06	1212.81	1198.96
	51.9	1202.02	1197.67	1215.48	1201.22
	51.95	1188.51	1196.74	1210.48	1190.03
	52	1195.65	1204.18	1218.2	1197.98
	52.05	1191.54	1204.72	1224.33	1192.15
	52.1	1199.6	1201.59	1214.95	1192.72
	52.15	1199.76	1195.92	1219.95	1192.45
	52.2	1195.23	1187.55	1226.86	1207.24
	52.25	1197.03	1195.24	1216.97	1198.1
	52.3	1198.04	1187.41	1213.3	1192.81
	52.35	1199.75	1194.66	1223.25	1192.72
	52.4	1200.47	1191.13	1220.36	1190.47
	52.45	1190.61	1190.69	1217.86	1189.85
	52.5	1190.79	1190.6	1210.52	1184.82
	52.55	1190.72	1196.23	1219.39	1193.26
	52.6	1190.78	1202.13	1215.33	1192.83
	52.65	1194.22	1198	1221.9	1188.72
	52.7	1197.42	1197.14	1221.03	1185.97
	52.75	1196.91	1198.53	1215.19	1189.12
	52.8	1187.84	1194.47	1223.77	1191.63
	52.85	1185.68	1199.12	1215.4	1186.21
	52.9	1196.73	1189.87	1216.74	1195.78
	52.95	1187.01	1202.01	1218.98	1196.21
	53	1184.25	1199.47	1211.51	1185.37
	53.05	1186.22	1191.15	1208.39	1186
	53.1	1191.42	1199.18	1221.12	1193.7
	53.15	1193.37	1195.08	1218.94	1199.65
	53.2	1189.95	1198.31	1219.15	1192.69
	53.25	1195.15	1189.67	1213.01	1189.5
	53.3	1186.16	1191.38	1213.59	1192.71
	53.35	1190.76	1191.8	1219.33	1186.91
	53.4	1194.37	1199.62	1216.07	1198.5
	53.45	1184.07	1184.15	1217.85	1187.94
	53.5	1186.47	1191.63	1204.95	1195.98
	53.55	1194.76	1195.71	1213.28	1201.25
	53.6	1189.49	1195.66	1215.6	1186.13
	53.65	1196.93	1189.5	1212.53	1200.87
	53.7	1194.26	1196.7	1214.71	1191.34
	53.75	1187.46	1194.72	1214.68	1200.52
	53.8	1193.36	1194.76	1208.68	1191.09
	53.85	1180.31	1195.87	1217.89	1182.86
	53.9	1186.89	1197.75	1203.95	1192.04
	53.95	1187.26	1191.31	1220.28	1180.05
	54	1185.05	1192.47	1218.41	1192.33
	54.05	1195.55	1197.02	1212.43	1189.37
	54.1	1194.12	1188.13	1216.03	1190.89
	54.15	1188.76	1198.15	1222.93	1193.51
	54.2	1192.19	1193.49	1217.3	1196.12
	54.25	1185.1	1196.22	1216.19	1193.91
	54.3	1189.48	1192.62	1215.46	1196.22
	54.35	1187.6	1176.79	1206.9	1194.01
	54.4	1190.67	1194.46	1211.47	1190.45
	54.45	1179.12	1186.3	1210.54	1195.01
	54.5	1190.72	1196.53	1209.2	1193.48
	54.55	1183.37	1199.34	1216.85	1187.72
	54.6	1188.37	1190.91	1207.15	1188.84
	54.65	1185.86	1178.79	1216.33	1184.55
	54.7	1190.72	1179.45	1206.56	1182.29
	54.75	1187.66	1189.02	1208.72	1198.27
	54.8	1190.21	1198.52	1209.79	1189.92
	54.85	1183.11	1190.32	1213.1	1184.4
	54.9	1185.05	1179.89	1213.03	1192.29
	54.95	1181.97	1180.56	1213.63	1194.05
	55	1195.26	1183.28	1220.28	1188.22
	55.05	1190.16	1195.97	1211.08	1186.35
	55.1	1184.12	1178.23	1208.57	1184.08
	55.15	1187.96	1196.17	1214.17	1187.17
	55.2	1196.64	1188.55	1216.76	1197.98
	55.25	1186.75	1190.4	1205.39	1190.69
	55.3	1182.83	1193.25	1206.69	1197.35
	55.35	1174.3	1184.98	1210.44	1198.22
	55.4	1177.86	1189.88	1212.29	1197.4
	55.45	1182.73	1186.42	1215.98	1182.72
	55.5	1180.85	1184.34	1199.66	1195.12
	55.55	1178.36	1180.91	1207.19	1191.16
	55.6	1189.77	1185.64	1216.86	1192.67
	55.65	1191.04	1187.12	1211.98	1198.85
	55.7	1182.99	1192.83	1210.36	1183.64
	55.75	1185.29	1186.25	1214.86	1177.96
	55.8	1187.08	1192.21	1209.46	1202.01
	55.85	1177.14	1187.81	1212.23	1185.96
	55.9	1184.7	1193.82	1202.29	1181.53
	55.95	1188.3	1187.21	1207.32	1194.02
	56	1182.97	1176.21	1209.05	1189.44
	56.05	1180.18	1177.95	1206.42	1188
	56.1	1175.64	1183.36	1206.52	1193.05
	56.15	1177.62	1189.53	1204.01	1186.53
	56.2	1189.83	1187.28	1190.35	1184.76
	56.25	1190.56	1179.57	1210.55	1185.82
	56.3	1193.94	1184.7	1213.15	1192.61
	56.35	1183.83	1183.74	1198.91	1196.72
	56.4	1185.16	1182.3	1208.12	1185.67
	56.45	1190.18	1182.82	1213.13	1186.95
	56.5	1181.88	1182.23	1208.3	1190.31
	56.55	1191.44	1183.14	1203.41	1181.36
	56.6	1182.2	1180.69	1214.63	1196.6
	56.65	1197.06	1189.4	1208.9	1192.03
	56.7	1188.88	1189.58	1208.27	1188.28
	56.75	1192.1	1173.09	1210.27	1182.81
	56.8	1178.98	1188.12	1207.95	1174.68
	56.85	1189.16	1186.72	1200.76	1181.09
	56.9	1185.15	1186.11	1207.47	1188.08
	56.95	1187.22	1185.9	1203.31	1192.58
	57	1187.55	1188.03	1204.21	1194.11
	57.05	1182.67	1188.96	1208.65	1182.3
	57.1	1187.85	1191.3	1202.25	1180.43
	57.15	1184.01	1185.35	1209.59	1183.69
	57.2	1195.75	1186.65	1216.46	1203.78
	57.25	1186.36	1174.14	1202.05	1185.46
	57.3	1181.17	1175.29	1204.68	1197.99
	57.35	1195.51	1178.11	1208.29	1196.91
	57.4	1188.16	1190.03	1210.29	1182.69
	57.45	1197.26	1186.86	1197.14	1188.39
	57.5	1176.43	1177.8	1211.66	1191.65
	57.55	1178.45	1187.1	1193.4	1186.27
	57.6	1182.07	1192.93	1212.44	1196.29
	57.65	1191.15	1181.84	1202.94	1189.63
	57.7	1189.88	1182.24	1206.57	1191.15
	57.75	1183.51	1183.24	1195.72	1188.34
	57.8	1176.67	1190.38	1203.99	1179.44
	57.85	1180.29	1183.35	1203.47	1193.9
	57.9	1179.44	1190.36	1207.34	1178.44
	57.95	1182.32	1181.99	1196.58	1189.95
	58	1181.2	1171.56	1199	1183.85
	58.05	1180.15	1188.6	1199.84	1181.56
	58.1	1179.95	1188.72	1204.66	1180.62
	58.15	1184.93	1190.96	1202.07	1194.72
	58.2	1175.55	1183.99	1204.11	1193.31
	58.25	1187.93	1189.79	1194.64	1191.4
	58.3	1185.81	1186.31	1200.54	1186.11
	58.35	1181.85	1180.83	1197.16	1189.53
	58.4	1177.41	1184.42	1194.98	1181.81
	58.45	1182.7	1174.53	1201.92	1181.98
	58.5	1187.66	1174.19	1199.19	1182.95
	58.55	1179.29	1189.7	1210.89	1187.34
	58.6	1191	1178.38	1202.27	1183.87
	58.65	1188.85	1181.36	1201.72	1191.23
	58.7	1185.07	1184.08	1198.62	1186.22
	58.75	1178.55	1184.94	1204.72	1177.37
	58.8	1184.25	1171.17	1210.01	1190.31
	58.85	1183.98	1179.92	1201.6	1192.62
	58.9	1181.75	1180.59	1202.17	1186.45
	58.95	1184.53	1183.77	1210.61	1179.18
	59	1178.15	1184.34	1210.65	1179.74
	59.05	1179.51	1182.74	1197.92	1190.38
	59.1	1179.87	1173.79	1201.89	1191.83
	59.15	1182	1175.14	1195.94	1182.96
	59.2	1175.6	1177.08	1195.25	1175.22
	59.25	1183.93	1180.92	1208.29	1190.17
	59.3	1173.52	1186.78	1200.77	1191.43
	59.35	1180.78	1179.97	1202.08	1188.53
	59.4	1175.57	1175.34	1201	1188.85
	59.45	1182.35	1184.48	1197.51	1189.14
	59.5	1167.15	1178.07	1209.76	1182.49
	59.55	1176.2	1179.75	1200.55	1189.01
	59.6	1179.5	1176.59	1197.98	1182.2
	59.65	1178.55	1173.93	1198.47	1185.96
	59.7	1176.73	1183.82	1197.72	1193.75
	59.75	1181.74	1184.88	1202.48	1191.76
	59.8	1171.7	1178.17	1201.76	1187.29
	59.85	1185.46	1184.51	1200.68	1177.44
	59.9	1182.16	1173.97	1195.76	1185.65
	59.95	1184.29	1177.91	1206.61	1189.19
	60	1184.85	1186.93	1209.83	1188.5
	60.05	1178.37	1181.65	1199	1193.59
	60.1	1181.15	1181.34	1199.73	1178.61
	60.15	1186.75	1190.46	1203.37	1186.91
	60.2	1188.62	1180.43	1200.62	1191.35
	60.25	1189.07	1185.84	1196.82	1174.97
	60.3	1177.04	1173.14	1199.6	1186.46
	60.35	1178.44	1187.94	1201.07	1192.46
	60.4	1184.09	1174.89	1193.36	1174.5
	60.45	1173.38	1188.85	1202.33	1179.78
	60.5	1179.35	1190.74	1198.17	1186.89
	60.55	1176.5	1179.41	1202.3	1183.26
	60.6	1169.27	1175.13	1198.63	1181.9
	60.65	1176.54	1180.32	1202.74	1175.37
	60.7	1181.83	1187.56	1191.62	1182.83
	60.75	1171.56	1186.1	1193.72	1187.31
	60.8	1179.18	1184.17	1198.95	1177.42
	60.85	1177.13	1182.84	1193.14	1182.94
	60.9	1178.16	1184.53	1193.35	1176.47
	60.95	1171.28	1175.53	1194.09	1183.42
	61	1175.71	1178.11	1198.92	1180.63
	61.05	1175.21	1183.25	1199.69	1181.24
	61.1	1170.48	1181.29	1204.89	1171.19
	61.15	1172.68	1177.89	1198.25	1183.96
	61.2	1177.88	1178.9	1204.81	1183.11
	61.25	1169.13	1190.89	1202.57	1185.35
	61.3	1175.92	1182.75	1192.79	1185.6
	61.35	1172.83	1180.19	1205.78	1176.14
	61.4	1180.58	1182.85	1193.87	1177.27
	61.45	1171.55	1189.23	1196.3	1183.8
	61.5	1187.14	1187.15	1201.8	1186.24
	61.55	1173.35	1184.32	1205.54	1180.88
	61.6	1178.07	1179.28	1194.91	1182.36
	61.65	1183.59	1182.99	1196.68	1178.13
	61.7	1168.92	1184.8	1199.12	1177.97
	61.75	1171.06	1188.8	1202.37	1175.25
	61.8	1171.34	1176.84	1197.8	1173.72
	61.85	1170.19	1192.62	1192.5	1177.2
	61.9	1178.26	1187.09	1203.87	1186.25
	61.95	1178.35	1172.92	1198.99	1172.1
	62	1173.68	1185.04	1195.54	1179.39
	62.05	1177.07	1172.68	1189.17	1181.52
	62.1	1174.06	1182.82	1197.06	1179.64
	62.15	1179.22	1184.99	1190.56	1187.16
	62.2	1170.09	1178.86	1201.54	1180.39
	62.25	1180.57	1179.4	1198.07	1174.69
	62.3	1182.99	1175.15	1193.56	1181.53
	62.35	1173.99	1168.05	1188.71	1178.88
	62.4	1167.97	1190.17	1200.2	1170.07
	62.45	1181.17	1183.17	1200.89	1170.24
	62.5	1176.97	1176.89	1195.05	1174.62

## Sheet: Figure 4
	Figure 4. mCherry-SnC synthesised in CFPS and added exogenously to a CFPS reaction as purified protein. Data shown is blank subtracted against water only sample. Fluorescence measured with filter 584 for excitation and 620-10 for emission. Gain = 2000. Replicates for each condition listed vertically.
	BslA-WT prewash	BslA-SnT prewash	BslA-WT purified mCherry	BslA-SnT purified mCherry	BslA-WT postwash	BslA-SnT postwash	BslA-WT purified postwash	BslA-SnT purified postwash
	215476	177548	217561	140270	684	1216	832	1608
	235115	168574	222693	166957	784	1342	259	3193
	202124	177129	213014		781	2303	129
	217172	185111			296	1353
	231415	115208			613	1298
	206285				819

## Sheet: Figure S1
	Supplementary Figure 1: Optimisation of lysate production for CFPS reactions. Data is blank subtracted. Endpoint fluorescence measured with filter 584 for excitation and 620-10 for emission. Gain = 2000. Replicates for each condition listed horizontally.
		Fluorescence (au)
	Sample	1	2	3	Detailed description of sample:
	1	104	55	4	Negative control (no DNA added)
	2	3684	3350	647	Old lysate (November 2020)
	3	252	206	169	Old lysate (March 2021)
	4	10744	9399	10607	RosettaGami cells, grown to fixed OD, no run off or dialysis
	5		24451	23282	RosettaGami cells, grown to fixed OD, with run off but no dialysis
	6	13099	15476	13111	RosettaGami cells, grown to fixed OD, with run off and dialysis
	7	16853	12921	16332	RosettaGami cells, grown for fixed time, no run off or dialysis
	8	36984	23266	27532	RosettaGami cells, grown for fixed time, with run off but no dialysis
	9	4417	3773	3641	RosettaGami cells, grown for fixed time, with run off and dialysis
	10	5166	5799	14465	BL21 cells, grown to fixed OD, no run off or dialysis
	11	14475	10887	11633	BL21 cells, grown to fixed OD, with run off but no dialysis
	12	5195	4582	6029	BL21 cells, grown to fixed OD, with run off and dialysis
	13	8005	8802	14618	BL21 cells, grown for fixed time, no run off or dialysis
	14	11540	9083	11765	BL21 cells, grown for fixed time, with run off but no dialysis
	15	8280	7942	7417	BL21 cells, grown for fixed time, with run off and dialysis

## Sheet: Figure S2
	Supplementary Figure 2: Titration of DNA supplied to homemade CFPS reactions. Data is blank subtracted. Endpoint fluorescence measured with filter 584 for excitation and 620-10 for emission. Gain = 2000. Replicates for each condition listed vertically.
	DNA concentration (nM):	6.7	5	2.5	1.25	0.61	0.3	0.15	0
		38101	41412	21421	11101	3474	1223	925	808
		36799	37436	16830	9440	6801	1479	762	773
		41860	47632	22815	10274	1872	2021	1395	825

## Sheet: Figure S3
	Figure S3. Washing mCherry-SnC on BslA-WT and BslA-SnT surfaces with varying additives. Data is blank subtracted against water. Fluorescence measured with filter 584 for excitation and 620-10 for emission. Gain = 2000. Replicates for each condition listed horizontally.
	mCherry-SnC:
	BslA-WT		BslA-SnT
Baseline	1050.75	595.75	2402.75	3293.75
+ 1% BSA	545.75	158.75	2455.75	2528.75
+ 500 mM NaCl	1622.75	863.75	3406.75	3364.75
+ 1& BSA + 500 mM NaCl	419.75	-2.25	1601.75	2389.75
+ 1% BSA + 0.1% TWEEN20	1984.75	298.75	2265.75	3435.75

## Sheet: Figure S4
	Supplementary Figure 4. BslA-SpT surface with GFP-SpC bound. Surface mean signal is recorded, then bleached with a second, high power laser, and fluorescence recorded post bleaching for 30 minutes.
		Mean
	Time (min)	1	2
	0	65535	65535
	0.0364706	65535	65535
	0.0729412	65535	65535
	0.109412	65535	65535
	0.145882	65535	65535
	0.182353	65535	65535
	0.218824	65535	65535
	0.255294	65535	65535
	0.291765	65535	65535
	0.328235	65535	65535
	0.364706	65535	65535
	0.401176	65535	65535
	0.437647	65535	65535
	0.474118	65535	65535
	0.510588	65535	65535
	0.547059	65535	65535
	0.583529	65535	65535
	0.62	65535	65535
	0.656471	65535	65535
	0.692941	65535	65535
	0.729412	65535	65535
	0.765882	65535	65535
	0.802353	65535	65535
	0.838824	65535	65535
	0.875294	65535	65535
	0.911765	65535	65535
	0.948235	65535	65535
	0.984706	65535	65535
	1.02118	65535	65535
	1.05765	65535	65535
	1.09412	65535	65535
	1.13059	65535	65535
	1.16706	65535	65535
	1.20353	65535	65535
	1.24	65535	65535
	1.27647	65535	65535
	1.31294	65535	65535
	1.34941	65535	65535
	1.38588	65535	65535
	1.42235	65535	65535
	1.45882	65535	65535
	1.49529	65535	65535
	1.53176	65535	65535
	1.56824	65535	65535
	1.60471	65535	65535
	1.64118	65535	65535
	1.67765	65535	65535
	1.71412	65535	65535
	1.75059	65535	65535
	1.78706	65535	65535
	1.82353	65535	65535
	1.86	65535	65535
	1.89647	65535	65535
	1.93294	65535	65535
	1.96941	65535	65535
	2.00588	65535	65535
	2.04235	65535	65535
	2.07882	65535	65535
	2.11529	65535	65535
	2.15176	65535	65535
	2.18824	65535	65535
	2.22471	65535	65535
	2.26118	65535	65535
	2.29765	65535	65535
	2.33412	65535	65534.3
	2.37059	65534.5	65519.8
	2.40706	65523.5	65422.7
	2.44353	65423.4	65056
	2.48	65117.1	64410.7
	2.51647	64480.4	63448.3
	2.55294	63550.8	62213
	2.58941	62525.1	60939.8
	2.62588	61378	59536.9
	2.66235	60177.6	58204.6
	2.69882	58833.5	56886.1
	2.73529	57525.3	55311.6
	2.77176	56121.2	53733.4
	2.80824	54540.1	52321.3
	2.84471	53207	50672.8
	2.88118	51712.5	49170.4
	2.91765	50406.9	47747.9
	2.95412	48917.5	46608.1
	2.99059	47553.1	45344.8
	3.02706	46339.4	44092.1
	3.06353	45222.4	42963.7
	3.1	44067.2	41822.9
	3.13647	43059.6	40787.4
	3.17294	42170.3	39910.2
	3.20941	41230.7	39017.4
	3.24588	40382.3	38156.8
	3.28235	39340.4	37101
	3.31882	38426.1	36345.7
	3.35529	37507.7	35531.6
	3.39176	36622.2	34642.1
	3.42824	35923.1	34029
	3.46471	35148.3	33243.9
	3.50118	34342.1	32476.3
	3.53765	33711.2	31928.1
	3.57412	33010.5	31212.4
	3.61059	32396.1	30554.5
	3.64706	31765.1	29985.4
	3.68353	31084.2	29522.1
	3.72	30468.9	29065.3
	3.75647	29910.2	28539.8
	3.79294	29361.4	27993.5
	3.82941	28797.7	27628
	3.86588	28364.9	27094
	3.90235	27817.5	26760
	3.93882	27394.6	26282.2
	3.97529	27028	25938.9
	4.01176	26607.3	25527.2
	4.04824	26118.9	25169.4
	4.08471	25826.1	24695.6
	4.12118	25503.2	24313.5
	4.15765	25099.9	23935.4
	4.19412	24675.7	23579.9
	4.23059	24304	23298.3
	4.26706	23931.8	22967
	4.30353	23599.2	22645.1
	4.34	23244.9	22417.3
	4.37647	22972.4	22210.9
	4.41294	22709.6	21900.6
	4.44941	22397	21634.8
	4.48588	22079.3	21320.2
	4.52235	21809.8	21035.1
	4.55882	21628.7	20724.1
	4.59529	21383.9	20522.9
	4.63176	21141.4	20352.3
	4.66824	20928	20089.6
	4.70471	20710.5	19851
	4.74118	20426.9	19654.2
	4.77765	20238.1	19389
	4.81412	20000.4	19242.4
	4.85059	19767.8	19008.8
	4.88706	19591.8	18810.6
	4.92353	19426	18556.5
	4.96	19239.6	18383.7
	4.99647	19039.4	18196.3
	5.03294	18858.8	18006.2
	5.06941	18687.8	17828.9
	5.10588	18476.7	17593.2
	5.14235	18268.1	17495.8
	5.17882	18095.7	17251
	5.21529	17970.2	17172.6
	5.25176	17812	17027.3
	5.28824	17670.4	16852
	5.32471	17502.4	16735.8
	5.36118	17375.4	16592.1
	5.39765	17176.9	16449.2
	5.43412	17023.6	16342.5
	5.47059	16842.8	16182.6
	5.50706	16787.9	16031.7
	5.54353	16674.5	15915.5
	5.58	16467.9	15766.4
	5.61647	16393.4	15670.5
	5.65294	16245.8	15508.1
	5.68941	16134.8	15416.9
	5.72588	16036.1	15289.9
	5.76235	15872.4	15128.7
	5.79882	15732.9	15036
	5.83529	15635.4	14938.9
	5.87176	15516.4	14849.7
	5.90824	15417	14729.9
	5.94471	15350.4	14689.8
	5.98118	15257.7	14565.4
	6.01765	15125.5	14530
	6.05412	14955.4	14470.3
	6.09059	14852.5	14407.8
	6.12706	14722.3	14320.8
	6.16353	14619.4	14178.5
	6.2	14492	14095.7
	6.23647	14348.4	13991.4
	6.27294	14258	13898.1
	6.30941	14169.9	13821.3
	6.34588	14026.6	13732.5
	6.38235	13859.6	13679.5
	6.41882	13800	13572.9
	6.45529	13692.6	13545.3
	6.49176	13689.5	13429.5
	6.52824	13562.2	13343.2
	6.56471	13522.6	13240.8
	6.60118	13461.8	13198
	6.63765	13431.5	13139.7
	6.67412	13349.9	13045.6
	6.71059	13313.1	13015
	6.74706	13253.6	12954.8
	6.78353	13192.6	12914
	6.82	13160.8	12822.5
	6.85647	13146.9	12774.7
	6.89294	13116.7	12723.4
	6.92941	13070.8	12628.3
	6.96588	13054.1	12581.2
	7.00235	12972.9	12539.8
	7.03882	12931.1	12512.7
	7.07529	12870.9	12446.2
	7.11176	12808.2	12363.8
	7.14824	12755.5	12338.6
	7.18471	12685.3	12265.9
	7.22118	12622.1	12204.3
	7.25765	12530.5	12183.7
	7.29412	12491	12121.3
	7.33059	12412.1	12071.6
	7.36706	12369.1	12026
	7.40353	12317.3	11993.8
	7.44	12216.3	11927.4
	7.47647	12161.9	11944.2
	7.51294	12122.4	11892.2
	7.54941	12068.8	11806.8
	7.58588	12008.5	11761.7
	7.62235	11984.6	11723.3
	7.65882	11889.8	11626.2
	7.69529	11876.9	11536.3
	7.73176	11793.1	11516.5
	7.76824	11736.2	11488.9
	7.80471	11659.9	11473.8
	7.84118	11631.2	11471.4
	7.87765	11599.2	11419.1
	7.91412	11567.6	11399.8
	7.95059	11544	11423
	7.98706	11535.3	11329
	8.02353	11490.5	11289.7
	8.06	11493.8	11251.5
	8.09647	11472.5	11202.6
	8.13294	11385.4	11194.2
	8.16941	11396.8	11179.3
	8.20588	11350.1	11130
	8.24235	11284.1	11070.8
	8.27882	11269.2	11077.2
	8.31529	11213.1	11091.9
	8.35176	11203.4	11016.8
	8.38824	11153.4	10978.2
	8.42471	11099.5	10936.1
	8.46118	11104.8	10867.7
	8.49765	11094.2	10869.7
	8.53412	11067.5	10826.9
	8.57059	11036.1	10823.9
	8.60706	11003.3	10816.6
	8.64353	10986	10749.1
	8.68	10960.1	10775.3
	8.71647	10926.3	10762.3
	8.75294	10916.6	10772.1
	8.78941	10884.7	10701.8
	8.82588	10824.3	10660.7
	8.86235	10826	10667.8
	8.89882	10790.5	10585.7
	8.93529	10784.6	10569.5
	8.97176	10749.1	10516
	9.00824	10712.7	10482.1
	9.04471	10675.1	10469.9
	9.08118	10682	10434.9
	9.11765	10729.1	10584.1
	9.15412	10645.5	10472
	9.19059	10574.2	10491
	9.22706	10534.5	10410.8
	9.26353	10437.4	10363.5
	9.3	10389.4	10281.2
	9.33647	10333	10213.8
	9.37294	10322.3	10182.3
	9.40941	10147.4	10170.6
	9.44588	10165.2	10074.8
	9.48235	10077.5	10193.1
	9.51882	9978.2	10179.7
	9.55529	9906.4	10132.1
	9.59176	9911.3	10091.5
	9.62824	9822.3	9969.8
	9.66471	9775.2	9842.6
	9.70118	9773.7	9895.6
	9.73765	9677	9823.5
	9.77412	9623.2	9731.3
	9.81059	9603.5	9784.5
	9.84706	9340.4	9460.9
	9.88353	9269.9	9374
	9.92	9230.2	9300.7
	9.95647	9124.2	9249.2
	9.99294	9090.2	9214.5
	10.0294	9041.6	9167.8
	10.0659	8954	9140.5
	10.1024	8881.7	9017.9
	10.1388	8796.8	9070.7
	10.1753	8785.3	9071.3
	10.2118	8760	8909.8
	10.2482	8669.1	8877.3
	10.2847	8599.2	8784.7
	10.3212	8539.8	8749.9
	10.3576	8530.7	8690.3
	10.3941	8484.3	8634.2
	10.4306	8406.3	8612
	10.4671	8389.9	8542.9
	10.5035	8399.9	8498.2
	10.54	8311.1	8469.5
	10.5765	8256.7	8448.3
	10.6129	8222.9	8422.9
	10.6494	8193.1	8371.4
	10.6859	8133.5	8333.1
	10.7224	8079	8327.9
	10.7588	8041.5	8262.7
	10.7953	7981.2	8205.3
	10.8318	7972.2	8135.1
	10.8682	7952.2	8067.6
	10.9047	7880.2	8120.4
	10.9412	7820.8	8171.5
	10.9776	7765.9	8098.2
	11.0141	7691.9	8083.7
	11.0506	7690	8058.5
	11.0871	7682.6	7988.7
	11.1235	7594.9	7952
	11.16	7591	7963
	11.1965	7560.2	7943.2
	11.2329	7503.6	7849.3
	11.2694	7459.4	7856.6
	11.3059	7309.1	7673.7
	11.3424	7274	7657.7
	11.3788	7234.2	7593.8
	11.4153	7215	7593.8
	11.4518	7162.6	7580.3
	11.4882	7164	7532.8
	11.5247	7130.2	7503.7
	11.5612	7065.3	7450.5
	11.5976	7090.3	7406.8
	11.6341	7061.9	7399.9
	11.6706	6991.2	7354.7
	11.7071	6978.6	7299.1
	11.7435	6924.5	7290.3
	11.78	6928.3	7255.2
	11.8165	6904.9	7251.3
	11.8529	6809.4	7251.6
	11.8894	6769.8	7155.6
	11.9259	6778	7129.3
	11.9624	6775.8	7141.9
	11.9988	6718	7091.8
	12.0353	6722.4	7117.8
	12.0718	6739.3	7056.1
	12.1082	6638	7057.7
	12.1447	6637.8	7004.3
	12.1812	6636.4	6982.8
	12.2176	6614.8	6952.8
	12.2541	6551.9	6902.5
	12.2906	6554.6	6870.9
	12.3271	6504.9	6845.7
	12.3635	6473.4	6833.1
	12.4	6352.4	6854.9
	12.4365	6306.6	6816.4
	12.4729	6258.3	6802.7
	12.5094	6222	6788.1
	12.5459	6233.4	6738.4
	12.5824	6196	6670.2
	12.6188	6163.6	6622.2
	12.6553	6131.6	6631.5
	12.6918	6153.5	6589.7
	12.7282	6120.9	6530.4
	12.7647	6141.7	6518.9
	12.8012	6093.4	6456.7
	12.8376	6076.7	6450.5
	12.8741	6059.6	6409.3
	12.9106	6006.3	6358.5
	12.9471	6018.6	6328.4
	12.9835	5979.1	6287.1
	13.02	5967.7	6278.2
	13.0565	5957.3	6263.5
	13.0929	5938.3	6252.1
	13.1294	5926.4	6243.4
	13.1659	5882.4	6230.2
	13.2024	5868.6	6229.5
	13.2388	5845.6	6174.4
	13.2753	5823.3	6138.5
	13.3118	5832	6077
	13.3482	5756.9	6112.7
	13.3847	5825.7	6099.6
	13.4212	5774.5	6050.8
	13.4576	5782.4	6062.7
	13.4941	5728	6144.9
	13.5306	5698.5	6077.7
	13.5671	5695.6	6044.4
	13.6035	5659.1	6038
	13.64	5653.6	6007.3
	13.6765	5629.9	5950.6
	13.7129	5638.9	5948.3
	13.7494	5596	5914.4
	13.7859	5601.9	5927.2
	13.8224	5569.5	5876.2
	13.8588	5497.7	5858.5
	13.8953	5428.7	5855.2
	13.9318	5438.7	5851.3
	13.9682	5452.6	5818.2
	14.0047	5386	5796.9
	14.0412	5365.3	5745.8
	14.0776	5338.2	5785.1
	14.1141	5321.6	5710.8
	14.1506	5304.4	5727.2
	14.1871	5254.6	5676.8
	14.2235	5341.8	5680.7
	14.26	5342.4	5617.5
	14.2965	5304.3	5583.8
	14.3329	5283.3	5593.2
	14.3694	5262.7	5544.7
	14.4059	5233.7	5514.7
	14.4424	5233.9	5510
	14.4788	5219.3	5508.7
	14.5153	5215.7	5481.3
	14.5518	5192	5464.3
	14.5882	5156.4	5482.9
	14.6247	5109.8	5442.4
	14.6612	5125	5427.4
	14.6976	5076.6	5382.7
	14.7341	5043.2	5385.6
	14.7706	5053.4	5350.9
	14.8071	5019.4	5405.4
	14.8435	5018.3	5328.7
	14.88	4986.7	5334.8
	14.9165	5010.1	5289.5
	14.9529	5003.1	5330.9
	14.9894	4984.6	5306.7
	15.0259	4963.5	5307.4
	15.0624	4918.7	5301
	15.0988	4943.8	5266.7
	15.1353	4939.6	5289.7
	15.1718	4878.2	5242.5
	15.2082	4889.6	5209.3
	15.2447	4862.9	5227.7
	15.2812	4876.4	5202.2
	15.3176	4862.8	5163.6
	15.3541	4863.4	5160
	15.3906	4836.8	5106.3
	15.4271	4822.2	5098.8
	15.4635	4792.9	5059.7
	15.5	4773.5	5037.7
	15.5365	4744.3	5040.5
	15.5729	4753.6	5009
	15.6094	4751.8	4997.2
	15.6459	4698.3	4982.5
	15.6824	4711.6	4955.5
	15.7188	4653.8	4922.7
	15.7553	4662.6	4885.7
	15.7918	4647.9	4896.6
	15.8282	4599.8	4896.7
	15.8647	4617.5	4872.3
	15.9012	4594.5	4868.8
	15.9376	4589.3	4831.8
	15.9741	4586	4835.1
	16.0106	4573.2	4821.1
	16.0471	4634.6	4903.3
	16.0835	4658.6	4926.9
	16.12	4598.1	4925.1
	16.1565	4571	4913.4
	16.1929	4584.7	4838
	16.2294	4571	4842.2
	16.2659	4547.6	4813.2
	16.3024	4544.4	4805.9
	16.3388	4494.5	4826
	16.3753	4505.7	4804
	16.4118	4521.2	4796.5
	16.4482	4476.6	4781.4
	16.4847	4448.8	4751.9
	16.5212	4449.3	4742.4
	16.5576	4477.8	4692
	16.5941	4396.7	4675.3
	16.6306	4369	4702.7
	16.6671	4382	4678.3
	16.7035	4357	4670.3
	16.74	4376.8	4682.6
	16.7765	4369.3	4639.9
	16.8129	4323.9	4592.9
	16.8494	4320.6	4564.9
	16.8859	4305.4	4580.7
	16.9224	4291.8	4596.8
	16.9588	4258.7	4558.2
	16.9953	4251.9	4527
	17.0318	4238.2	4480.8
	17.0682	4202.2	4529.5
	17.1047	4208.1	4495.7
	17.1412	4204	4501.7
	17.1776	4230.2	4441.5
	17.2141	4173.8	4413
	17.2506	4196.7	4440.3
	17.2871	4146.7	4416.3
	17.3235	4161	4420
	17.36	4146.3	4385
	17.3965	4143	4391
	17.4329	4123.4	4380.1
	17.4694	4114.3	4351.5
	17.5059	4164.4	4437.2
	17.5424	4175.5	4433.3
	17.5788	4142.4	4431.4
	17.6153	4127.7	4398.6
	17.6518	4119.8	4370.4
	17.6882	4121.5	4387.2
	17.7247	4136.8	4368
	17.7612	4089.6	4374.8
	17.7976	4082.4	4387.7
	17.8341	4076.7	4320.3
	17.8706	4023.6	4375.6
	17.9071	4016.2	4337.5
	17.9435	3989.7	4336.4
	17.98	3970.1	4339.7
	18.0165	3958.6	4317.3
	18.0529	3974.2	4312.2
	18.0894	3960.8	4292.2
	18.1259	3924.7	4303.1
	18.1624	3944.2	4257.8
	18.1988	3949.3	4247.3
	18.2353	3945.5	4197.1
	18.2718	3891.6	4195.5
	18.3082	3860.2	4196.9
	18.3447	3848.5	4184.4
	18.3812	3861.7	4164.7
	18.4176	3834.9	4153.9
	18.4541	3843.3	4136.9
	18.4906	3827.2	4139.3
	18.5271	3786.5	4120.7
	18.5635	3791.9	4089.9
	18.6	3869.3	4194.4
	18.6365	3873.7	4139.5
	18.6729	3818.6	4141
	18.7094	3838.8	4130.9
	18.7459	3844.5	4103.7
	18.7824	3819.4	4080.6
	18.8188	3831.2	4049.1
	18.8553	3807.6	4056.8
	18.8918	3803.2	4059.4
	18.9282	3785.5	4041.8
	18.9647	3827.5	4090
	19.0012	3802.4	4072.7
	19.0376	3773.2	4069.4
	19.0741	3770.5	4036.3
	19.1106	3765.4	4051.4
	19.1471	3738.1	4040.6
	19.1835	3720.9	4046.1
	19.22	3712.5	3995.9
	19.2565	3700.8	3989.7
	19.2929	3706	3982.5
	19.3294	3640.9	4024.1
	19.3659	3619	4049.4
	19.4024	3622.9	3984.3
	19.4388	3630.3	3985.6
	19.4753	3599.6	3967
	19.5118	3592.4	3925.7
	19.5482	3560.2	3917.9
	19.5847	3599.8	3912.9
	19.6212	3582.5	3908.4
	19.6576	3557.8	3892.9
	19.6941	3568.2	3876.6
	19.7306	3562.2	3840.3
	19.7671	3561	3847.6
	19.8035	3559.4	3844.9
	19.84	3540.3	3839.9
	19.8765	3545.7	3838
	19.9129	3517.6	3812.2
	19.9494	3519.3	3817.4
	19.9859	3524.9	3796.7
	20.0224	3501	3798.3
	20.0588	3589.2	3811.1
	20.0953	3567	3798.7
	20.1318	3559.4	3807.8
	20.1682	3533.9	3782.1
	20.2047	3502.5	3751
	20.2412	3506.4	3779.7
	20.2776	3502.7	3775.2
	20.3141	3490.7	3743
	20.3506	3499.4	3736
	20.3871	3502.1	3738.6
	20.4235	3525.4	3772.6
	20.46	3527.4	3724.2
	20.4965	3526.8	3707.5
	20.5329	3509.9	3673.2
	20.5694	3501	3679.4
	20.6059	3476.5	3653.1
	20.6424	3448.5	3677.1
	20.6788	3475.2	3685.1
	20.7153	3469.2	3674.9
	20.7518	3445	3660.8
	20.7882	3431.1	3694.9
	20.8247	3411.8	3667.6
	20.8612	3397.4	3660.2
	20.8976	3406.6	3630.3
	20.9341	3377.4	3664.7
	20.9706	3390.6	3635.2
	21.0071	3374	3613.9
	21.0435	3348.5	3601.9
	21.08	3365.7	3603.9
	21.1165	3336.7	3585.1
	21.1529	3392.4	3579.9
	21.1894	3366.8	3582.4
	21.2259	3376.3	3575.8
	21.2624	3358.5	3550.6
	21.2988	3337.7	3537.5
	21.3353	3307	3552.1
	21.3718	3332.4	3547.2
	21.4082	3299.3	3497.9
	21.4447	3292.4	3517
	21.4812	3270.4	3511.8
	21.5176	3339	3540.7
	21.5541	3309.4	3529
	21.5906	3297.9	3522.4
	21.6271	3306.2	3508.6
	21.6635	3295.2	3503.2
	21.7	3289.7	3503.3
	21.7365	3296.8	3493.3
	21.7729	3284.8	3480.4
	21.8094	3275.4	3465.2
	21.8459	3275.2	3467.7
	21.8824	3239.8	3502.8
	21.9188	3245.6	3475.2
	21.9553	3251.6	3472.7
	21.9918	3227	3461.9
	22.0282	3211.3	3447.4
	22.0647	3225.9	3446.7
	22.1012	3195.8	3448.5
	22.1376	3170.5	3432.2
	22.1741	3193.3	3435.4
	22.2106	3169.5	3414.8
	22.2471	3189.8	3408
	22.2835	3157.6	3411.8
	22.32	3158.2	3400.6
	22.3565	3137.7	3396.5
	22.3929	3122.3	3395.4
	22.4294	3122.5	3388.1
	22.4659	3109.7	3378.8
	22.5024	3099.7	3377.8
	22.5388	3090	3365.5
	22.5753	3094.6	3337.9
	22.6118	3162.4	3381.8
	22.6482	3123.2	3353.6
	22.6847	3128.2	3333.5
	22.7212	3114.5	3357.8
	22.7576	3097.5	3305.3
	22.7941	3097	3317.5
	22.8306	3093.5	3339.1
	22.8671	3062.7	3340.5
	22.9035	3082.8	3309.2
	22.94	3048.5	3307.7
	22.9765	3106.2	3372.8
	23.0129	3107.3	3343.5
	23.0494	3089	3355.1
	23.0859	3086.1	3348.1
	23.1224	3075.8	3331.3
	23.1588	3085.1	3330.1
	23.1953	3074.8	3297.3
	23.2318	3046.2	3290.2
	23.2682	3067.7	3306.1
	23.3047	3041.9	3282.5
	23.3412	3017.4	3294.1
	23.3776	3008.5	3275.1
	23.4141	3009.6	3282.1
	23.4506	2982.3	3250.7
	23.4871	2990	3252.4
	23.5235	3000.1	3253.2
	23.56	2995.7	3245.2
	23.5965	2963.5	3223.3
	23.6329	2948.9	3226.2
	23.6694	2959.8	3197.8
	23.7059	3018.8	3200.6
	23.7424	3019.6	3182
	23.7788	3006.5	3189.4
	23.8153	3015.7	3170.6
	23.8518	2995.3	3161.6
	23.8882	2970.7	3152.3
	23.9247	2967.3	3128.9
	23.9612	2959.8	3113
	23.9976	2941.4	3134.4
	24.0341	2956.4	3148.1
	24.0706	2978.4	3196.2
	24.1071	2981.7	3164.8
	24.1435	2942.8	3143
	24.18	2948.1	3133.4
	24.2165	2943.5	3143.2
	24.2529	2938.1	3128.9
	24.2894	2931.7	3143.8
	24.3259	2917.1	3152.4
	24.3624	2945	3130.7
	24.3988	2909.2	3098
	24.4353	2896.5	3136.1
	24.4718	2875.3	3120.7
	24.5082	2885.4	3127.5
	24.5447	2865.2	3116.6
	24.5812	2881.1	3114.4
	24.6176	2863.8	3105.2
	24.6541	2833.6	3071.1
	24.6906	2873.3	3069.1
	24.7271	2852	3088.1
	24.7635	2846.1	3054.4
	24.8	2905.2	3053.3
	24.8365	2880.3	3037.8
	24.8729	2866.4	3027.8
	24.9094	2868.1	2994.4
	24.9459	2863.3	3017.7
	24.9824	2873.2	3012.1
	25.0188	2834.4	3009.9
	25.0553	2827.7	3013
	25.0918	2829.7	3001.6
	25.1282	2830.2	3004.8
	25.1647	2861.3	3028.4
	25.2012	2831.3	3007.9
	25.2376	2839	3010.4
	25.2741	2843	2979.8
	25.3106	2808.8	2992.3
	25.3471	2816.5	2976.8
	25.3835	2829.1	2990.4
	25.42	2824.8	2999.2
	25.4565	2810.6	2975.7
	25.4929	2802.7	2981.2
	25.5294	2852.9	2975.7
	25.5659	2844.4	2975.4
	25.6024	2835.4	2948.1
	25.6388	2832.1	2943.7
	25.6753	2809.8	2950
	25.7118	2819.3	2943.1
	25.7482	2800.5	2925
	25.7847	2796	2942.2
	25.8212	2807.8	2951.9
	25.8576	2793.6	2931
	25.8941	2803.8	2969.3
	25.9306	2779.1	2953.1
	25.9671	2789.3	2935
	26.0035	2763.9	2954.8
	26.04	2751.8	2923.7
	26.0765	2738.4	2911.7
	26.1129	2767.9	2907.9
	26.1494	2729.7	2926.8
	26.1859	2739.5	2931.7
	26.2224	2749.5	2898
	26.2588	2753	2899.8
	26.2953	2775.4	2907.5
	26.3318	2727.1	2868.1
	26.3682	2703.4	2863.5
	26.4047	2720.6	2860.9
	26.4412	2711	2865.4
	26.4776	2690.6	2867.1
	26.5141	2702.9	2858.8
	26.5506	2686.8	2866.8
	26.5871	2682	2845.6
	26.6235	2712.1	2886.9
	26.66	2713.7	2870.8
	26.6965	2688.9	2872
	26.7329	2722.1	2845.6
	26.7694	2715.7	2845.8
	26.8059	2706.2	2847.6
	26.8424	2695	2835.1
	26.8788	2701.5	2822.9
	26.9153	2672.2	2845
	26.9518	2685	2808.5
	26.9882	2720.8	2865.6
	27.0247	2715.7	2852
	27.0612	2691.1	2842.4
	27.0976	2686.1	2867.3
	27.1341	2690.4	2862.9
	27.1706	2686.8	2870.7
	27.2071	2679.8	2836.4
	27.2435	2671.5	2836.3
	27.28	2684.7	2820.5
	27.3165	2701.2	2837.4
	27.3529	2675	2835.8
	27.3894	2691.6	2804.4
	27.4259	2649.4	2800.8
	27.4624	2666.9	2815.5
	27.4988	2662.3	2811.6
	27.5353	2638.4	2797
	27.5718	2636.6	2774.7
	27.6082	2623.2	2775.5
	27.6447	2607.4	2765.1
	27.6812	2609.1	2765.6
	27.7176	2641.5	2770.6
	27.7541	2627	2734.3
	27.7906	2634.9	2736.3
	27.8271	2631.4	2718.6
	27.8635	2592.5	2732.8
	27.9	2611.7	2724.4
	27.9365	2578.6	2713.9
	27.9729	2596.8	2712.1
	28.0094	2575.3	2694.5
	28.0459	2593.2	2702.2
	28.0824	2618.1	2769.3
	28.1188	2634.6	2737.1
	28.1553	2609.5	2755.9
	28.1918	2593	2759.7
	28.2282	2602.9	2736.3
	28.2647	2595.6	2713
	28.3012	2576.1	2737.4
	28.3376	2574.4	2727.1
	28.3741	2580.5	2733.3
	28.4106	2570.4	2726.8
	28.4471	2623.1	2771.8
	28.4835	2594.9	2743.5
	28.52	2590	2726
	28.5565	2567.9	2746.9
	28.5929	2562.6	2746.2
	28.6294	2542.6	2732.1
	28.6659	2558.2	2713.1
	28.7024	2545.2	2723.1
	28.7388	2541.6	2736.9
	28.7753	2517.3	2724.5
	28.8118	2560.2	2738.6
	28.8482	2532.6	2724
	28.8847	2529.9	2703.5
	28.9212	2506.9	2696.2
	28.9576	2512.8	2686
	28.9941	2519.5	2693.7
	29.0306	2511.1	2682.6
	29.0671	2514.5	2689.7
	29.1035	2493.9	2698.2
	29.14	2511.4	2701.2
	29.1765	2499.2	2693.3
	29.2129	2510.7	2685.5
	29.2494	2491.6	2681
	29.2859	2488	2688.3
	29.3224	2494.6	2674.8
	29.3588	2480.4	2669.8
	29.3953	2487	2677.4
	29.4318	2457.7	2649.8
	29.4682	2490.2	2682.3
	29.5047	2464.4	2655.9
	29.5412	2484	2709
	29.5776	2490.9	2702.3
	29.6141	2479.7	2688.2
	29.6506	2455.5	2683.1
	29.6871	2474.8	2677.7
	29.7235	2491.9	2669.5
	29.76	2457.1	2656.2
	29.7965	2460.6	2673.2
	29.8329	2441.1	2656.8
	29.8694	2452.3	2634.3
	29.9059	2444.7	2678.1
	29.9424	2446.1	2673.9
	29.9788	2422.2	2667
	30.0153	2433	2670.2
	30.0518	2442.3	2678
	30.0882	2447.5	2659.7
	30.1247	2439.8	2652.1
	30.1612	2428.8	2668.2
	30.1976	2439.1	2643.7
	30.2341	2425.1	2641.8
	30.2706	2412.4	2648.7
	30.3071	2391.9	2652.5
	30.3435	2401.8	2646.2
	30.38	2399.5	2644.2
	30.4165	2390.5	2636
	30.4529	2388	2613.3
	30.4894	2384	2606.6
	30.5259	2389.6	2616.3
	30.5624	2366.5	2612.8
	30.5988	2375.1	2581.2
	30.6353	2413.7	2644.3
	30.6718	2404.9	2600.3
	30.7082	2393.2	2596.7
	30.7447	2385.9	2581.7
	30.7812	2390.7	2585.5
	30.8176	2403.8	2578.4
	30.8541	2400.9	2573
	30.8906	2398.7	2554.6
	30.9271	2365.1	2559.4
	30.9635	2380	2586.9
	31
